# Supplementary material for: 2-{[2,2-Bis(diethyl­amino)­ethan-2-ylium­thio­yl]sulfan­yl}-1,1-bis­(diethyl­amino)­ethyl­ium bis­(perchlorate)
Source: Acta Crystallogr Sect E Struct Rep Online. 2012 Aug 23;68(Pt 9):o2753–4. doi: 10.1107/S1600536812035453 (PMC3435765; doi:10.1107/S1600536812035453)
Supplement: Supplementary file 1 [file e-68-o2753-sup1.cif]

##############################################################################
#                                                                            #
# This CIF contains the data in a paper accepted for publication in          #
# Acta Crystallographica Section E. It conforms to the requirements of       #
# Notes for Authors for Acta Crystallographica Section E, and has been       #
# peer reviewed under the auspices of the IUCr Commission on Journals.       #
#                                                                            #
# Full details of the Crystallographic Information File format               #
# are given in the paper "The Crystallographic Information File (CIF):       #
# a New Standard Archive File for Crystallography" by S. R. Hall, F. H.      #
# Allen and I. D. Brown [Acta Cryst. (1991), A47, 655-685].                  #
#                                                                            #
# The current version of the core CIF dictionary is obtainable from          #
# ftp://ftp.iucr.org/pub/cif_core.dic.                                       #
#                                                                            #
# Software is freely available for graphical display of the structure(s)     #
# in this CIF. For information consult the CIF software page                 #
# http://www.iucr.org/resources/cif/software.                                #
#                                                                            #
# This file may be used for bona fide research purposes within the           #
# scientific community so long as proper attribution is given to the journal # 
# article from which it was obtained.                                        #
#                                                                            #
##############################################################################
data_global
_audit_creation_method     'form.cif (version 2.0)'
_journal_data_validation_number     ?
_journal_date_recd_electronic     2012-07-05
_journal_date_accepted     2012-08-10
_journal_name_full     'Acta Crystallographica, Section E'
_journal_year     2012
_journal_volume     68
_journal_issue      9
_journal_page_first     o2753
_journal_page_last     o2754
_journal_paper_category     QO
_journal_paper_doi     10.1107/S1600536812035453
_journal_coeditor_code     RK2371
_publ_contact_author_name     'Dr. Takashi Fujihara'
_publ_contact_author_address
;
Comprehensive Analysis Center for Science, Saitama University,
Shimo-Okubo 255, Sakura-ku, Saitama 338-8570, Japan
;
_publ_contact_author_email     fuji@chem.saitama-u.ac.jp
_publ_contact_author_fax     '+81-48-858-3707'
_publ_contact_author_phone     '+81-48-858-3670'
_publ_section_title
;\
2-{[2,2-Bis(diethylamino)ethan-2-yliumthioyl]sulfanyl}-1,1-bis(diethylamino)\
ethylium bis(perchlorate)
;
loop_
    _publ_author_name
    _publ_author_address
    'Keiji Ohno'
;
Department of Chemistry, Graduate School of Science and Engineering ,
Saitama University, Shimo-Okubo 255, Sakura-ku, Saitama 338-8570, Japan
;
    'Tomoaki Sugaya'
;
Department of Chemistry, Graduate School of Science and Engineering ,
Saitama University, Shimo-Okubo 255, Sakura-ku, Saitama 338-8570, Japan
;
    'Takashi Fujihara'
;
Comprehensive Analysis Center for Science, Saitama University,
Shimo-Okubo 255, Sakura-ku, Saitama 338-8570, Japan
;
    'Akira Nagasawa'
;
Department of Chemistry, Graduate School of Science and Engineering ,
Saitama University, Shimo-Okubo 255, Sakura-ku, Saitama 338-8570, Japan
;
data_I
_chemical_name_systematic
;
2-{[2,2-Bis(diethylamino)ethan-2-yliumthioyl]sulfanyl}-1,1-
bis(diethylamino)ethylium bis(perchlorate)
;
_chemical_name_common     ?
_chemical_formula_moiety     'C20 H42 N4 S2 2+, 2(Cl O4 -)'
_chemical_formula_sum     'C20 H42 Cl2 N4 O8 S2'
_chemical_formula_iupac     'C20 H42 N4 S2 2+, 2Cl O4 -'
_chemical_formula_weight     601.62
_chemical_melting_point     ?
_symmetry_cell_setting     orthorhombic
_symmetry_space_group_name_H-M     'P 21 21 21'
_symmetry_space_group_name_Hall     'P 2ac 2ab'
loop_
    _symmetry_equiv_pos_as_xyz
    'x, y, z'
    '-x+1/2, -y, z+1/2'
    '-x, y+1/2, -z+1/2'
    'x+1/2, -y+1/2, -z'
_cell_length_a     8.4158(7)
_cell_length_b     16.1889(13)
_cell_length_c     21.7213(18)
_cell_angle_alpha     90.00
_cell_angle_beta     90.00
_cell_angle_gamma     90.00
_cell_volume     2959.4(4)
_cell_formula_units_Z     4
_cell_measurement_reflns_used     3791
_cell_measurement_theta_min     2.26
_cell_measurement_theta_max     25.17
_cell_measurement_temperature     150(2)
_exptl_crystal_description     'block'
_exptl_crystal_colour     'red'
_exptl_crystal_size_max     0.32
_exptl_crystal_size_mid     0.21
_exptl_crystal_size_min     0.20
_exptl_crystal_density_diffrn     1.350
_exptl_crystal_density_meas     ?
_exptl_crystal_density_method     'not measured'
_exptl_crystal_F_000     1280
_exptl_absorpt_coefficient_mu     0.407
_exptl_absorpt_correction_type     multi-scan
_exptl_absorpt_process_details     '(<i>SADABS</i>; Sheldrick, 1996)'
_exptl_absorpt_correction_T_min     0.8807
_exptl_absorpt_correction_T_max     0.9229
_exptl_special_details     ?
_diffrn_ambient_temperature     150(2)
_diffrn_radiation_type     'MoK\a'
_diffrn_radiation_wavelength     0.71073
_diffrn_radiation_source     'fine-focus sealed tube'
_diffrn_radiation_monochromator     'graphite'
_diffrn_measurement_device_type     'Bruker SMART APEX CCD'
_diffrn_measurement_method     '\f and \w scans'
_diffrn_detector_area_resol_mean     8.366
_diffrn_reflns_number     21803
_diffrn_reflns_av_R_equivalents     0.0460
_diffrn_reflns_av_sigmaI/netI     0.0582
_diffrn_reflns_theta_min     1.57
_diffrn_reflns_theta_max     27.90
_diffrn_reflns_theta_full     27.90
_diffrn_measured_fraction_theta_max     0.999
_diffrn_measured_fraction_theta_full     0.999
_diffrn_reflns_limit_h_min     -11
_diffrn_reflns_limit_h_max     11
_diffrn_reflns_limit_k_min     -20
_diffrn_reflns_limit_k_max     21
_diffrn_reflns_limit_l_min     -18
_diffrn_reflns_limit_l_max     28
_diffrn_standards_number     139
_diffrn_standards_interval_count     300
_diffrn_standards_interval_time     ?
_diffrn_standards_decay_%     ?
_reflns_number_total     7058
_reflns_number_gt     5641
_reflns_threshold_expression     I>2\s(I)
_refine_ls_structure_factor_coef     Fsqd
_refine_ls_matrix_type     full
_refine_ls_R_factor_all     0.0723
_refine_ls_R_factor_gt     0.0551
_refine_ls_wR_factor_gt     0.1298
_refine_ls_wR_factor_ref     0.1398
_refine_ls_goodness_of_fit_ref     1.022
_refine_ls_restrained_S_all     1.022
_refine_ls_number_reflns     7058
_refine_ls_number_parameters     333
_refine_ls_number_restraints     0
_refine_ls_hydrogen_treatment     constr
_refine_ls_weighting_scheme     calc
_refine_ls_weighting_details
                'calc w=1/[\s^2^(Fo^2^)+(0.0814P)^2^P] where P=(Fo^2^+2Fc^2^)/3'
_atom_sites_solution_hydrogens     geom
_atom_sites_solution_primary     direct
_atom_sites_solution_secondary     difmap
_refine_ls_shift/su_max     0.003
_refine_ls_shift/su_mean     0.000
_refine_diff_density_max     0.696
_refine_diff_density_min     -0.260
_refine_ls_extinction_method     'none'
_refine_ls_extinction_coef     ?
_refine_ls_abs_structure_details     'Flack (1983), 3081 Friedel pairs'
_refine_ls_abs_structure_Flack     0.00(7)
loop_
    _atom_type_symbol
    _atom_type_description
    _atom_type_scat_dispersion_real
    _atom_type_scat_dispersion_imag
    _atom_type_scat_source
    'C' 'C' 0.0033 0.0016
                         'International Tables Vol C Tables 4.2.6.8 and 6.1.1.4'
    'H' 'H' 0.0000 0.0000
                         'International Tables Vol C Tables 4.2.6.8 and 6.1.1.4'
    'N' 'N' 0.0061 0.0033
                         'International Tables Vol C Tables 4.2.6.8 and 6.1.1.4'
    'S' 'S' 0.1246 0.1234
                         'International Tables Vol C Tables 4.2.6.8 and 6.1.1.4'
    'Cl' 'Cl' 0.1484 0.1585
                         'International Tables Vol C Tables 4.2.6.8 and 6.1.1.4'
    'O' 'O' 0.0106 0.0060
                         'International Tables Vol C Tables 4.2.6.8 and 6.1.1.4'
_computing_data_collection     '<i>SMART</i> (Bruker, 2003)'
_computing_cell_refinement     '<i>SAINT</i> (Bruker, 2003)'
_computing_data_reduction     '<i>SAINT</i> (Bruker, 2003)'
_computing_structure_solution     '<i>SHELXTL</i> (Sheldrick, 2008)'
_computing_structure_refinement     '<i>SHELXTL</i> (Sheldrick, 2008)'
_computing_molecular_graphics     '<i>ORTEP-3</i> (Farrugia, 1997)'
_computing_publication_material     '<i>SHELXTL</i> (Sheldrick, 2008)'
loop_
    _atom_site_type_symbol
    _atom_site_label
    _atom_site_fract_x
    _atom_site_fract_y
    _atom_site_fract_z
    _atom_site_U_iso_or_equiv
    _atom_site_adp_type
    _atom_site_calc_flag
    _atom_site_refinement_flags
    _atom_site_occupancy
    _atom_site_symmetry_multiplicity
    _atom_site_disorder_assembly
    _atom_site_disorder_group
    C C1 0.0803(3) 0.92906(17) 0.18456(13) 0.0266(6) Uani d . 1 1 . .
    C C2 0.1428(3) 0.87247(17) 0.23435(13) 0.0275(6) Uani d . 1 1 . .
    C C3 -0.0518(4) 0.7694(2) 0.20201(15) 0.0402(8) Uani d . 1 1 . .
    H H3A -0.0328 0.7193 0.1769 0.048 Uiso calc R 1 1 . .
    H H3B -0.0864 0.8142 0.1741 0.048 Uiso calc R 1 1 . .
    C C4 -0.1802(6) 0.7523(4) 0.2484(2) 0.0905(19) Uani d . 1 1 . .
    H H4A -0.1428 0.7108 0.2779 0.136 Uiso calc R 1 1 . .
    H H4B -0.2750 0.7315 0.2272 0.136 Uiso calc R 1 1 . .
    H H4C -0.2066 0.8033 0.2703 0.136 Uiso calc R 1 1 . .
    C C5 0.1951(5) 0.7249(2) 0.25762(18) 0.0510(9) Uani d . 1 1 . .
    H H5A 0.1389 0.6720 0.2506 0.061 Uiso calc R 1 1 . .
    H H5B 0.2093 0.7319 0.3026 0.061 Uiso calc R 1 1 . .
    C C6 0.3555(7) 0.7219(3) 0.2270(2) 0.0891(19) Uani d . 1 1 . .
    H H6A 0.3418 0.7134 0.1826 0.134 Uiso calc R 1 1 . .
    H H6B 0.4176 0.6762 0.2443 0.134 Uiso calc R 1 1 . .
    H H6C 0.4116 0.7741 0.2341 0.134 Uiso calc R 1 1 . .
    C C7 0.2630(4) 0.8720(2) 0.33875(14) 0.0381(8) Uani d . 1 1 . .
    H H7A 0.3331 0.9100 0.3619 0.046 Uiso calc R 1 1 . .
    H H7B 0.3157 0.8174 0.3369 0.046 Uiso calc R 1 1 . .
    C C8 0.1063(5) 0.8636(2) 0.37214(16) 0.0456(8) Uani d . 1 1 . .
    H H8A 0.0482 0.9160 0.3698 0.068 Uiso calc R 1 1 . .
    H H8B 0.1260 0.8496 0.4154 0.068 Uiso calc R 1 1 . .
    H H8C 0.0432 0.8198 0.3529 0.068 Uiso calc R 1 1 . .
    C C9 0.3319(4) 0.98111(19) 0.26184(16) 0.0378(7) Uani d . 1 1 . .
    H H9A 0.3147 1.0217 0.2953 0.045 Uiso calc R 1 1 . .
    H H9B 0.2930 1.0058 0.2230 0.045 Uiso calc R 1 1 . .
    C C10 0.5082(5) 0.9627(3) 0.2561(2) 0.0628(11) Uani d . 1 1 . .
    H H10A 0.5488 0.9430 0.2958 0.094 Uiso calc R 1 1 . .
    H H10B 0.5649 1.0131 0.2442 0.094 Uiso calc R 1 1 . .
    H H10C 0.5247 0.9201 0.2248 0.094 Uiso calc R 1 1 . .
    C C11 0.1161(3) 0.98670(17) 0.06450(13) 0.0274(6) Uani d . 1 1 . .
    H H11A 0.1500 1.0391 0.0841 0.033 Uiso calc R 1 1 . .
    H H11B 0.1794 0.9803 0.0264 0.033 Uiso calc R 1 1 . .
    C C12 -0.0572(3) 0.99655(17) 0.04567(12) 0.0258(6) Uani d . 1 1 . .
    C C13 -0.3217(4) 0.9369(2) 0.04633(17) 0.0427(8) Uani d . 1 1 . .
    H H13A -0.3786 0.9335 0.0065 0.051 Uiso calc R 1 1 . .
    H H13B -0.3464 0.9911 0.0652 0.051 Uiso calc R 1 1 . .
    C C14 -0.3781(5) 0.8689(3) 0.0880(2) 0.0585(11) Uani d . 1 1 . .
    H H14A -0.3607 0.8154 0.0680 0.088 Uiso calc R 1 1 . .
    H H14B -0.4917 0.8761 0.0964 0.088 Uiso calc R 1 1 . .
    H H14C -0.3187 0.8708 0.1268 0.088 Uiso calc R 1 1 . .
    C C15 -0.0855(4) 0.85068(19) 0.01460(15) 0.0334(7) Uani d . 1 1 . .
    H H15A -0.1061 0.8083 0.0465 0.040 Uiso calc R 1 1 . .
    H H15B 0.0309 0.8551 0.0090 0.040 Uiso calc R 1 1 . .
    C C16 -0.1614(5) 0.8243(2) -0.04533(17) 0.0479(9) Uani d . 1 1 . .
    H H16A -0.2754 0.8154 -0.0390 0.072 Uiso calc R 1 1 . .
    H H16B -0.1123 0.7728 -0.0595 0.072 Uiso calc R 1 1 . .
    H H16C -0.1457 0.8675 -0.0763 0.072 Uiso calc R 1 1 . .
    C C17 -0.2247(5) 1.0945(3) -0.01183(18) 0.0527(10) Uani d . 1 1 . .
    H H17A -0.2348 1.1554 -0.0140 0.063 Uiso calc R 1 1 . .
    H H17B -0.3297 1.0719 -0.0001 0.063 Uiso calc R 1 1 . .
    C C18 -0.1813(5) 1.0624(3) -0.07407(18) 0.0593(11) Uani d . 1 1 . .
    H H18A -0.0680 1.0720 -0.0816 0.089 Uiso calc R 1 1 . .
    H H18B -0.2440 1.0912 -0.1055 0.089 Uiso calc R 1 1 . .
    H H18C -0.2035 1.0031 -0.0760 0.089 Uiso calc R 1 1 . .
    C C19 -0.0413(5) 1.1461(2) 0.06844(18) 0.0482(9) Uani d . 1 1 . .
    H H19A 0.0134 1.1278 0.1064 0.058 Uiso calc R 1 1 . .
    H H19B -0.1296 1.1830 0.0807 0.058 Uiso calc R 1 1 . .
    C C20 0.0738(6) 1.1938(2) 0.0293(2) 0.0675(13) Uani d . 1 1 . .
    H H20A 0.1609 1.1574 0.0166 0.101 Uiso calc R 1 1 . .
    H H20B 0.1165 1.2402 0.0530 0.101 Uiso calc R 1 1 . .
    H H20C 0.0188 1.2148 -0.0073 0.101 Uiso calc R 1 1 . .
    N N1 0.0976(3) 0.79387(15) 0.23329(12) 0.0338(6) Uani d . 1 1 . .
    N N2 0.2405(3) 0.90405(16) 0.27537(11) 0.0304(5) Uani d . 1 1 . .
    N N3 -0.1489(3) 0.93085(14) 0.03540(12) 0.0282(5) Uani d . 1 1 . .
    N N4 -0.1076(3) 1.07317(15) 0.03665(13) 0.0372(7) Uani d . 1 1 . .
    O O1 0.6764(4) 0.61374(17) 0.34864(12) 0.0564(7) Uani d . 1 1 . .
    O O2 0.4000(4) 0.6153(3) 0.35918(17) 0.0945(12) Uani d . 1 1 . .
    O O3 0.5508(5) 0.73360(19) 0.37979(16) 0.0918(12) Uani d . 1 1 . .
    O O4 0.5645(4) 0.6189(2) 0.44602(13) 0.0710(9) Uani d . 1 1 . .
    O O5 0.6992(4) 0.53757(17) 0.07763(13) 0.0663(9) Uani d . 1 1 . .
    O O6 0.9442(4) 0.58632(19) 0.11349(17) 0.0749(9) Uani d . 1 1 . .
    O O7 0.7235(4) 0.6719(2) 0.11376(18) 0.0878(11) Uani d . 1 1 . .
    O O8 0.8378(4) 0.6359(2) 0.02204(14) 0.0705(9) Uani d . 1 1 . .
    Cl Cl1 0.54701(11) 0.64601(6) 0.38326(4) 0.0490(2) Uani d . 1 1 . .
    Cl Cl2 0.80215(10) 0.60677(5) 0.08213(4) 0.0389(2) Uani d . 1 1 . .
    S S1 0.16983(8) 0.90400(4) 0.11539(3) 0.02782(16) Uani d . 1 1 . .
    S S2 -0.05125(11) 0.99911(6) 0.19878(4) 0.0407(2) Uani d . 1 1 . .
loop_
    _atom_site_aniso_label
    _atom_site_aniso_U_11
    _atom_site_aniso_U_22
    _atom_site_aniso_U_33
    _atom_site_aniso_U_12
    _atom_site_aniso_U_13
    _atom_site_aniso_U_23
    C1 0.0269(15) 0.0247(14) 0.0283(14) -0.0014(11) -0.0026(12) -0.0001(12)
    C2 0.0311(15) 0.0273(14) 0.0242(14) 0.0008(12) -0.0004(12) 0.0014(12)
    C3 0.0454(19) 0.0397(17) 0.0354(17) -0.0164(16) -0.0078(15) 0.0043(15)
    C4 0.072(3) 0.147(5) 0.053(3) -0.055(4) 0.005(3) 0.008(3)
    C5 0.078(3) 0.0277(16) 0.047(2) 0.0047(18) -0.012(2) 0.0011(15)
    C6 0.121(5) 0.085(3) 0.061(3) 0.061(3) 0.021(3) 0.016(3)
    C7 0.0467(19) 0.0410(18) 0.0266(15) 0.0019(15) -0.0076(14) 0.0004(14)
    C8 0.060(2) 0.0443(19) 0.0328(18) -0.0042(17) 0.0051(16) 0.0030(16)
    C9 0.0430(18) 0.0341(16) 0.0362(17) -0.0109(15) -0.0032(15) -0.0036(14)
    C10 0.046(2) 0.083(3) 0.059(3) -0.014(2) 0.0002(19) 0.000(2)
    C11 0.0263(14) 0.0280(14) 0.0279(15) -0.0055(11) 0.0043(11) 0.0046(12)
    C12 0.0285(14) 0.0261(13) 0.0228(13) 0.0040(12) 0.0070(12) 0.0036(12)
    C13 0.0271(16) 0.052(2) 0.049(2) 0.0059(15) -0.0021(15) -0.0039(17)
    C14 0.0356(19) 0.075(3) 0.065(3) -0.0094(19) 0.0131(19) 0.005(2)
    C15 0.0310(16) 0.0314(16) 0.0377(16) -0.0018(13) -0.0020(13) -0.0010(13)
    C16 0.050(2) 0.048(2) 0.046(2) 0.0013(18) -0.0098(18) -0.0121(17)
    C17 0.048(2) 0.052(2) 0.058(2) 0.0180(19) 0.0010(18) 0.0167(19)
    C18 0.047(2) 0.083(3) 0.047(2) 0.017(2) -0.0052(19) 0.021(2)
    C19 0.065(2) 0.0273(16) 0.052(2) 0.0037(17) 0.012(2) -0.0016(16)
    C20 0.097(4) 0.036(2) 0.069(3) -0.011(2) 0.008(3) 0.0147(19)
    N1 0.0466(16) 0.0240(12) 0.0306(14) -0.0041(11) -0.0069(12) 0.0060(11)
    N2 0.0334(13) 0.0315(13) 0.0263(12) 0.0000(11) -0.0033(10) 0.0040(11)
    N3 0.0217(12) 0.0288(12) 0.0342(13) 0.0015(10) -0.0012(10) 0.0016(11)
    N4 0.0410(15) 0.0299(13) 0.0407(16) 0.0100(12) 0.0044(13) 0.0078(12)
    O1 0.0625(17) 0.0525(15) 0.0543(16) 0.0216(14) 0.0191(14) 0.0003(13)
    O2 0.0563(19) 0.143(3) 0.084(2) 0.002(2) -0.0089(17) 0.042(2)
    O3 0.143(3) 0.0545(17) 0.078(2) 0.049(2) 0.012(3) 0.0031(17)
    O4 0.0634(19) 0.102(2) 0.0473(16) 0.0145(18) 0.0108(14) 0.0237(17)
    O5 0.093(2) 0.0591(16) 0.0472(15) -0.0381(17) -0.0234(16) 0.0195(13)
    O6 0.0643(19) 0.0660(17) 0.094(2) 0.0070(16) -0.0421(19) 0.0015(18)
    O7 0.066(2) 0.096(2) 0.102(3) 0.0200(18) -0.016(2) -0.057(2)
    O8 0.071(2) 0.086(2) 0.0544(16) -0.0347(18) -0.0061(15) 0.0210(16)
    Cl1 0.0517(5) 0.0519(5) 0.0434(5) 0.0224(4) 0.0125(4) 0.0125(4)
    Cl2 0.0420(4) 0.0345(4) 0.0402(4) -0.0056(3) -0.0080(3) 0.0004(3)
    S1 0.0269(3) 0.0302(3) 0.0263(3) 0.0038(3) -0.0007(3) 0.0006(3)
    S2 0.0430(5) 0.0411(4) 0.0380(4) 0.0119(4) 0.0069(4) 0.0016(4)
_geom_special_details
;
Least-squares planes (<i>x</i>,<i>y</i>,<i>z</i> in crystal coordinates) and
deviations from them (* indicates atom used to define plane)
- 6.5375 (0.0177) <i>x</i> + 3.5865 (0.0590) <i>y</i> + 12.8042 (0.0841)
<i>z</i> = 5.1962 (0.0328)
* 0.0000 (0.0000) N1 * 0.0000 (0.0000) C2 * 0.0000 (0.0000) N2
Rms deviation of fitted atoms = 0.0000
6.1258 (0.0105) <i>x</i> + 10.6803 (0.0361) <i>y</i> + 4.0595 (0.0680) <i>z</i>
= 11.1638 (0.0232)
Angle to previous plane (with approximate e.s.d.) = 71.99 (0.22)
* 0.0000 (0.0000) S1 * 0.0000 (0.0000) C1 * 0.0000 (0.0000) S2
Rms deviation of fitted atoms = 0.0000
;
loop_
    _geom_bond_atom_site_label_1
    _geom_bond_atom_site_label_2
    _geom_bond_site_symmetry_2
    _geom_bond_distance
    _geom_bond_publ_flag
    C1 C2 . 1.512(4) ?
    C1 S2 . 1.615(3) ?
    C1 S1 . 1.729(3) ?
    C2 N2 . 1.316(4) ?
    C2 N1 . 1.328(4) ?
    C3 N1 . 1.483(4) ?
    C3 C4 . 1.504(6) ?
    C3 H3A . 0.9900 ?
    C3 H3B . 0.9900 ?
    C4 H4A . 0.9800 ?
    C4 H4B . 0.9800 ?
    C4 H4C . 0.9800 ?
    C5 N1 . 1.483(4) ?
    C5 C6 . 1.506(7) ?
    C5 H5A . 0.9900 ?
    C5 H5B . 0.9900 ?
    C6 H6A . 0.9800 ?
    C6 H6B . 0.9800 ?
    C6 H6C . 0.9800 ?
    C7 N2 . 1.483(4) ?
    C7 C8 . 1.511(5) ?
    C7 H7A . 0.9900 ?
    C7 H7B . 0.9900 ?
    C8 H8A . 0.9800 ?
    C8 H8B . 0.9800 ?
    C8 H8C . 0.9800 ?
    C9 N2 . 1.495(4) ?
    C9 C10 . 1.518(5) ?
    C9 H9A . 0.9900 ?
    C9 H9B . 0.9900 ?
    C10 H10A . 0.9800 ?
    C10 H10B . 0.9800 ?
    C10 H10C . 0.9800 ?
    C11 C12 . 1.523(4) ?
    C11 S1 . 1.794(3) ?
    C11 H11A . 0.9900 ?
    C11 H11B . 0.9900 ?
    C12 N4 . 1.326(4) ?
    C12 N3 . 1.333(4) ?
    C13 N3 . 1.476(4) ?
    C13 C14 . 1.503(5) ?
    C13 H13A . 0.9900 ?
    C13 H13B . 0.9900 ?
    C14 H14A . 0.9800 ?
    C14 H14B . 0.9800 ?
    C14 H14C . 0.9800 ?
    C15 N3 . 1.474(4) ?
    C15 C16 . 1.512(5) ?
    C15 H15A . 0.9900 ?
    C15 H15B . 0.9900 ?
    C16 H16A . 0.9800 ?
    C16 H16B . 0.9800 ?
    C16 H16C . 0.9800 ?
    C17 N4 . 1.483(5) ?
    C17 C18 . 1.494(5) ?
    C17 H17A . 0.9900 ?
    C17 H17B . 0.9900 ?
    C18 H18A . 0.9800 ?
    C18 H18B . 0.9800 ?
    C18 H18C . 0.9800 ?
    C19 N4 . 1.477(4) ?
    C19 C20 . 1.503(5) ?
    C19 H19A . 0.9900 ?
    C19 H19B . 0.9900 ?
    C20 H20A . 0.9800 ?
    C20 H20B . 0.9800 ?
    C20 H20C . 0.9800 ?
    Cl1 O3 . 1.420(3) ?
    Cl1 O1 . 1.423(3) ?
    Cl1 O2 . 1.432(4) ?
    Cl1 O4 . 1.439(3) ?
    Cl2 O6 . 1.415(3) ?
    Cl2 O5 . 1.420(3) ?
    Cl2 O8 . 1.420(3) ?
    Cl2 O7 . 1.422(3) ?
loop_
    _geom_angle_atom_site_label_1
    _geom_angle_atom_site_label_2
    _geom_angle_atom_site_label_3
    _geom_angle_site_symmetry_1
    _geom_angle_site_symmetry_3
    _geom_angle
    _geom_angle_publ_flag
    C2 C1 S2 . . 121.8(2) ?
    C2 C1 S1 . . 109.1(2) ?
    S2 C1 S1 . . 129.03(18) ?
    N2 C2 N1 . . 124.3(3) ?
    N2 C2 C1 . . 117.8(2) ?
    N1 C2 C1 . . 117.9(3) ?
    N1 C3 C4 . . 110.6(3) ?
    N1 C3 H3A . . 109.5 ?
    C4 C3 H3A . . 109.5 ?
    N1 C3 H3B . . 109.5 ?
    C4 C3 H3B . . 109.5 ?
    H3A C3 H3B . . 108.1 ?
    C3 C4 H4A . . 109.5 ?
    C3 C4 H4B . . 109.5 ?
    H4A C4 H4B . . 109.5 ?
    C3 C4 H4C . . 109.5 ?
    H4A C4 H4C . . 109.5 ?
    H4B C4 H4C . . 109.5 ?
    N1 C5 C6 . . 111.3(3) ?
    N1 C5 H5A . . 109.4 ?
    C6 C5 H5A . . 109.4 ?
    N1 C5 H5B . . 109.4 ?
    C6 C5 H5B . . 109.4 ?
    H5A C5 H5B . . 108.0 ?
    C5 C6 H6A . . 109.5 ?
    C5 C6 H6B . . 109.5 ?
    H6A C6 H6B . . 109.5 ?
    C5 C6 H6C . . 109.5 ?
    H6A C6 H6C . . 109.5 ?
    H6B C6 H6C . . 109.5 ?
    N2 C7 C8 . . 111.4(3) ?
    N2 C7 H7A . . 109.3 ?
    C8 C7 H7A . . 109.3 ?
    N2 C7 H7B . . 109.3 ?
    C8 C7 H7B . . 109.3 ?
    H7A C7 H7B . . 108.0 ?
    C7 C8 H8A . . 109.5 ?
    C7 C8 H8B . . 109.5 ?
    H8A C8 H8B . . 109.5 ?
    C7 C8 H8C . . 109.5 ?
    H8A C8 H8C . . 109.5 ?
    H8B C8 H8C . . 109.5 ?
    N2 C9 C10 . . 110.8(3) ?
    N2 C9 H9A . . 109.5 ?
    C10 C9 H9A . . 109.5 ?
    N2 C9 H9B . . 109.5 ?
    C10 C9 H9B . . 109.5 ?
    H9A C9 H9B . . 108.1 ?
    C9 C10 H10A . . 109.5 ?
    C9 C10 H10B . . 109.5 ?
    H10A C10 H10B . . 109.5 ?
    C9 C10 H10C . . 109.5 ?
    H10A C10 H10C . . 109.5 ?
    H10B C10 H10C . . 109.5 ?
    C12 C11 S1 . . 119.01(19) ?
    C12 C11 H11A . . 107.6 ?
    S1 C11 H11A . . 107.6 ?
    C12 C11 H11B . . 107.6 ?
    S1 C11 H11B . . 107.6 ?
    H11A C11 H11B . . 107.0 ?
    N4 C12 N3 . . 122.4(3) ?
    N4 C12 C11 . . 116.4(3) ?
    N3 C12 C11 . . 121.1(2) ?
    N3 C13 C14 . . 111.1(3) ?
    N3 C13 H13A . . 109.4 ?
    C14 C13 H13A . . 109.4 ?
    N3 C13 H13B . . 109.4 ?
    C14 C13 H13B . . 109.4 ?
    H13A C13 H13B . . 108.0 ?
    C13 C14 H14A . . 109.5 ?
    C13 C14 H14B . . 109.5 ?
    H14A C14 H14B . . 109.5 ?
    C13 C14 H14C . . 109.5 ?
    H14A C14 H14C . . 109.5 ?
    H14B C14 H14C . . 109.5 ?
    N3 C15 C16 . . 111.1(3) ?
    N3 C15 H15A . . 109.4 ?
    C16 C15 H15A . . 109.4 ?
    N3 C15 H15B . . 109.4 ?
    C16 C15 H15B . . 109.4 ?
    H15A C15 H15B . . 108.0 ?
    C15 C16 H16A . . 109.5 ?
    C15 C16 H16B . . 109.5 ?
    H16A C16 H16B . . 109.5 ?
    C15 C16 H16C . . 109.5 ?
    H16A C16 H16C . . 109.5 ?
    H16B C16 H16C . . 109.5 ?
    N4 C17 C18 . . 113.5(3) ?
    N4 C17 H17A . . 108.9 ?
    C18 C17 H17A . . 108.9 ?
    N4 C17 H17B . . 108.9 ?
    C18 C17 H17B . . 108.9 ?
    H17A C17 H17B . . 107.7 ?
    C17 C18 H18A . . 109.5 ?
    C17 C18 H18B . . 109.5 ?
    H18A C18 H18B . . 109.5 ?
    C17 C18 H18C . . 109.5 ?
    H18A C18 H18C . . 109.5 ?
    H18B C18 H18C . . 109.5 ?
    N4 C19 C20 . . 112.9(3) ?
    N4 C19 H19A . . 109.0 ?
    C20 C19 H19A . . 109.0 ?
    N4 C19 H19B . . 109.0 ?
    C20 C19 H19B . . 109.0 ?
    H19A C19 H19B . . 107.8 ?
    C19 C20 H20A . . 109.5 ?
    C19 C20 H20B . . 109.5 ?
    H20A C20 H20B . . 109.5 ?
    C19 C20 H20C . . 109.5 ?
    H20A C20 H20C . . 109.5 ?
    H20B C20 H20C . . 109.5 ?
    O3 Cl1 O1 . . 108.8(2) ?
    O3 Cl1 O2 . . 110.2(3) ?
    O1 Cl1 O2 . . 109.9(2) ?
    O3 Cl1 O4 . . 110.6(2) ?
    O1 Cl1 O4 . . 108.10(18) ?
    O2 Cl1 O4 . . 109.2(2) ?
    O6 Cl2 O5 . . 111.35(18) ?
    O6 Cl2 O8 . . 110.0(2) ?
    O5 Cl2 O8 . . 109.14(17) ?
    O6 Cl2 O7 . . 109.5(2) ?
    O5 Cl2 O7 . . 109.5(2) ?
    O8 Cl2 O7 . . 107.2(2) ?
    C2 N1 C5 . . 123.8(3) ?
    C2 N1 C3 . . 120.5(3) ?
    C5 N1 C3 . . 115.5(3) ?
    C2 N2 C7 . . 124.9(3) ?
    C2 N2 C9 . . 120.8(3) ?
    C7 N2 C9 . . 114.1(3) ?
    C12 N3 C15 . . 122.9(2) ?
    C12 N3 C13 . . 119.4(3) ?
    C15 N3 C13 . . 117.7(2) ?
    C12 N4 C19 . . 123.9(3) ?
    C12 N4 C17 . . 122.4(3) ?
    C19 N4 C17 . . 113.4(3) ?
    C1 S1 C11 . . 104.50(14) ?
loop_
    _geom_torsion_atom_site_label_1
    _geom_torsion_atom_site_label_2
    _geom_torsion_atom_site_label_3
    _geom_torsion_atom_site_label_4
    _geom_torsion_site_symmetry_1
    _geom_torsion_site_symmetry_2
    _geom_torsion_site_symmetry_3
    _geom_torsion_site_symmetry_4
    _geom_torsion
    _geom_torsion_publ_flag
    S2 C1 C2 N2 . . . . -73.0(3) ?
    S1 C1 C2 N2 . . . . 107.7(3) ?
    S2 C1 C2 N1 . . . . 108.1(3) ?
    S1 C1 C2 N1 . . . . -71.2(3) ?
    S1 C11 C12 N4 . . . . 146.7(2) ?
    S1 C11 C12 N3 . . . . -37.2(4) ?
    N2 C2 N1 C5 . . . . -27.7(5) ?
    C1 C2 N1 C5 . . . . 151.2(3) ?
    N2 C2 N1 C3 . . . . 157.5(3) ?
    C1 C2 N1 C3 . . . . -23.6(4) ?
    C6 C5 N1 C2 . . . . -57.2(5) ?
    C6 C5 N1 C3 . . . . 117.8(4) ?
    C4 C3 N1 C2 . . . . -103.8(4) ?
    C4 C3 N1 C5 . . . . 81.1(5) ?
    N1 C2 N2 C7 . . . . -26.8(5) ?
    C1 C2 N2 C7 . . . . 154.3(3) ?
    N1 C2 N2 C9 . . . . 157.3(3) ?
    C1 C2 N2 C9 . . . . -21.6(4) ?
    C8 C7 N2 C2 . . . . -52.6(4) ?
    C8 C7 N2 C9 . . . . 123.5(3) ?
    C10 C9 N2 C2 . . . . -111.7(4) ?
    C10 C9 N2 C7 . . . . 72.0(4) ?
    N4 C12 N3 C15 . . . . 148.3(3) ?
    C11 C12 N3 C15 . . . . -27.5(4) ?
    N4 C12 N3 C13 . . . . -33.0(4) ?
    C11 C12 N3 C13 . . . . 151.1(3) ?
    C16 C15 N3 C12 . . . . -122.3(3) ?
    C16 C15 N3 C13 . . . . 59.0(4) ?
    C14 C13 N3 C12 . . . . -127.1(3) ?
    C14 C13 N3 C15 . . . . 51.6(4) ?
    N3 C12 N4 C19 . . . . 155.1(3) ?
    C11 C12 N4 C19 . . . . -28.8(4) ?
    N3 C12 N4 C17 . . . . -31.9(4) ?
    C11 C12 N4 C17 . . . . 144.2(3) ?
    C20 C19 N4 C12 . . . . 100.6(4) ?
    C20 C19 N4 C17 . . . . -72.9(4) ?
    C18 C17 N4 C12 . . . . -51.3(5) ?
    C18 C17 N4 C19 . . . . 122.4(4) ?
    C2 C1 S1 C11 . . . . -169.24(19) ?
    S2 C1 S1 C11 . . . . 11.5(3) ?
    C12 C11 S1 C1 . . . . -67.1(3) ?
loop_
    _geom_hbond_atom_site_label_D
    _geom_hbond_atom_site_label_H
    _geom_hbond_atom_site_label_A
    _geom_hbond_site_symmetry_A
    _geom_hbond_distance_DH
    _geom_hbond_distance_HA
    _geom_hbond_distance_DA
    _geom_hbond_angle_DHA
    C14 H14B S1 1_455 0.98 2.9138 3.893(4)   176.69
_iucr_refine_instructions_details
;
TITL fuji_Oh_Su00 in P2(1)2(1)2(1)
CELL 0.71073   8.4158  16.1889  21.7213  90.000  90.000  90.000
ZERR    4.00   0.0007   0.0013   0.0018   0.000   0.000   0.000
LATT -1
SYMM 0.5-X, -Y, 0.5+Z
SYMM -X, 0.5+Y, 0.5-Z
SYMM 0.5+X, 0.5-Y, -Z
SFAC C  H  N  S  Cl O
UNIT 80 168 16 8 8 32
L.S. 4
ACTA
BOND $H
FMAP 2
PLAN 1
htab
mpla 3 N1 C2 N2
mpla S1 C1 S2
CONF
SIZE 0.32 0.21 0.20
eqiv $1 -1+x, y, z
rtab sdev H14B S1_$1
rtab sdev C14 S1_$1
rtab sdev C14 H14B S1_$1
WGHT  0.081400  0.000000
FVAR  0.480270
TEMP -123
MOLE 2
C1     1   0.080301  0.929062  0.184563 11.000000  0.026910  0.024660 =
           0.028300 -0.000130 -0.002590 -0.001350
C2     1   0.142812  0.872474  0.234352 11.000000  0.031090  0.027340 =
           0.024200  0.001380 -0.000450  0.000770
C3     1  -0.051774  0.769383  0.202010 11.000000  0.045420  0.039640 =
           0.035390  0.004300 -0.007780 -0.016440
AFIX 23
H3A    2  -0.032771  0.719306  0.176908 11.000000 -1.200000
H3B    2  -0.086398  0.814226  0.174076 11.000000 -1.200000
AFIX 0
C4     1  -0.180247  0.752260  0.248405 11.000000  0.071750  0.146710 =
           0.053050  0.007980  0.005020 -0.055450
AFIX 137
H4A    2  -0.142809  0.710804  0.277910 11.000000 -1.500000
H4B    2  -0.274952  0.731463  0.227217 11.000000 -1.500000
H4C    2  -0.206704  0.803352  0.270324 11.000000 -1.500000
AFIX 0
C5     1   0.195131  0.724911  0.257623 11.000000  0.077900  0.027740 =
           0.047180  0.001090 -0.012180  0.004670
AFIX 23
H5A    2   0.138943  0.672022  0.250580 11.000000 -1.200000
H5B    2   0.209269  0.731922  0.302568 11.000000 -1.200000
AFIX 0
C6     1   0.355558  0.721869  0.226993 11.000000  0.120780  0.085450 =
           0.060850  0.015640  0.021240  0.061000
AFIX 137
H6A    2   0.341843  0.713401  0.182637 11.000000 -1.500000
H6B    2   0.417603  0.676177  0.244255 11.000000 -1.500000
H6C    2   0.411624  0.774048  0.234155 11.000000 -1.500000
AFIX 0
C7     1   0.263004  0.871995  0.338749 11.000000  0.046630  0.040970 =
           0.026550  0.000440 -0.007640  0.001920
AFIX 23
H7A    2   0.333091  0.909984  0.361949 11.000000 -1.200000
H7B    2   0.315745  0.817391  0.336858 11.000000 -1.200000
AFIX 0
C8     1   0.106334  0.863637  0.372141 11.000000  0.059650  0.044340 =
           0.032800  0.003030  0.005100 -0.004190
AFIX 137
H8A    2   0.048241  0.916010  0.369835 11.000000 -1.500000
H8B    2   0.125993  0.849633  0.415368 11.000000 -1.500000
H8C    2   0.043148  0.819846  0.352878 11.000000 -1.500000
AFIX 0
C9     1   0.331949  0.981112  0.261837 11.000000  0.042990  0.034080 =
           0.036170 -0.003560 -0.003240 -0.010870
AFIX 23
H9A    2   0.314677  1.021671  0.295284 11.000000 -1.200000
H9B    2   0.292977  1.005764  0.222956 11.000000 -1.200000
AFIX 0
C10    1   0.508190  0.962686  0.256150 11.000000  0.045920  0.083360 =
           0.059000 -0.000230  0.000230 -0.014440
AFIX 137
H10A   2   0.548828  0.943013  0.295807 11.000000 -1.500000
H10B   2   0.564849  1.013089  0.244214 11.000000 -1.500000
H10C   2   0.524676  0.920060  0.224758 11.000000 -1.500000
AFIX 0
MOLE 1
C11    1   0.116082  0.986704  0.064503 11.000000  0.026260  0.027990 =
           0.027860  0.004610  0.004250 -0.005480
AFIX 23
H11A   2   0.150002  1.039052  0.084059 11.000000 -1.200000
H11B   2   0.179410  0.980334  0.026388 11.000000 -1.200000
AFIX 0
C12    1  -0.057176  0.996549  0.045672 11.000000  0.028470  0.026100 =
           0.022840  0.003590  0.007050  0.004000
C13    1  -0.321660  0.936918  0.046333 11.000000  0.027070  0.052190 =
           0.048910 -0.003920 -0.002060  0.005860
AFIX 23
H13A   2  -0.378614  0.933551  0.006532 11.000000 -1.200000
H13B   2  -0.346371  0.991052  0.065249 11.000000 -1.200000
AFIX 0
C14    1  -0.378095  0.868880  0.087996 11.000000  0.035560  0.074620 =
           0.065280  0.005350  0.013140 -0.009390
AFIX 137
H14A   2  -0.360707  0.815387  0.067979 11.000000 -1.500000
H14B   2  -0.491664  0.876076  0.096402 11.000000 -1.500000
H14C   2  -0.318723  0.870801  0.126782 11.000000 -1.500000
AFIX 0
C15    1  -0.085525  0.850676  0.014605 11.000000  0.031020  0.031380 =
           0.037730 -0.000960 -0.002000 -0.001810
AFIX 23
H15A   2  -0.106113  0.808298  0.046481 11.000000 -1.200000
H15B   2   0.030905  0.855094  0.008990 11.000000 -1.200000
AFIX 0
C16    1  -0.161424  0.824284 -0.045333 11.000000  0.050200  0.047510 =
           0.045930 -0.012120 -0.009810  0.001330
AFIX 137
H16A   2  -0.275436  0.815425 -0.038957 11.000000 -1.500000
H16B   2  -0.112280  0.772826 -0.059551 11.000000 -1.500000
H16C   2  -0.145754  0.867492 -0.076343 11.000000 -1.500000
AFIX 0
C17    1  -0.224706  1.094538 -0.011832 11.000000  0.048100  0.051990 =
           0.057890  0.016670  0.000950  0.018040
AFIX 23
H17A   2  -0.234762  1.155395 -0.014037 11.000000 -1.200000
H17B   2  -0.329696  1.071925 -0.000061 11.000000 -1.200000
AFIX 0
C18    1  -0.181321  1.062442 -0.074072 11.000000  0.047330  0.082900 =
           0.047460  0.021330 -0.005170  0.016680
AFIX 137
H18A   2  -0.067975  1.072006 -0.081567 11.000000 -1.500000
H18B   2  -0.244009  1.091190 -0.105482 11.000000 -1.500000
H18C   2  -0.203514  1.003073 -0.076004 11.000000 -1.500000
AFIX 0
C19    1  -0.041354  1.146087  0.068444 11.000000  0.065010  0.027270 =
           0.052250 -0.001610  0.012210  0.003690
AFIX 23
H19A   2   0.013387  1.127763  0.106404 11.000000 -1.200000
H19B   2  -0.129571  1.183033  0.080727 11.000000 -1.200000
AFIX 0
C20    1   0.073757  1.193773  0.029254 11.000000  0.097220  0.036120 =
           0.068990  0.014720  0.007740 -0.011450
AFIX 137
H20A   2   0.160957  1.157432  0.016585 11.000000 -1.500000
H20B   2   0.116517  1.240237  0.052958 11.000000 -1.500000
H20C   2   0.018851  1.214744 -0.007335 11.000000 -1.500000
AFIX 0
Cl1    5   0.547013  0.646007  0.383264 11.000000  0.051730  0.051930 =
           0.043380  0.012510  0.012530  0.022370
MOLE 2
Cl2    5   0.802155  0.606768  0.082133 11.000000  0.042020  0.034480 =
           0.040170  0.000420 -0.007960 -0.005630
N1     3   0.097613  0.793871  0.233290 11.000000  0.046630  0.024030 =
           0.030630  0.005960 -0.006880 -0.004110
N2     3   0.240476  0.904054  0.275370 11.000000  0.033380  0.031510 =
           0.026260  0.003950 -0.003310 -0.000040
MOLE 1
N3     3  -0.148953  0.930853  0.035396 11.000000  0.021670  0.028780 =
           0.034200  0.001610 -0.001220  0.001530
N4     3  -0.107630  1.073166  0.036647 11.000000  0.041030  0.029900 =
           0.040700  0.007810  0.004420  0.010050
MOLE 2
O1     6   0.676363  0.613737  0.348637 11.000000  0.062460  0.052510 =
           0.054320  0.000300  0.019080  0.021590
O2     6   0.400021  0.615340  0.359182 11.000000  0.056260  0.143320 =
           0.083820  0.042390 -0.008940  0.002440
O3     6   0.550786  0.733600  0.379792 11.000000  0.142550  0.054500 =
           0.078440  0.003120  0.011800  0.049320
O4     6   0.564492  0.618919  0.446020 11.000000  0.063350  0.102250 =
           0.047280  0.023760  0.010840  0.014550
O5     6   0.699216  0.537569  0.077634 11.000000  0.092640  0.059060 =
           0.047160  0.019470 -0.023380 -0.038140
O6     6   0.944212  0.586324  0.113491 11.000000  0.064330  0.065990 =
           0.094410  0.001470 -0.042140  0.006980
O7     6   0.723477  0.671924  0.113761 11.000000  0.065510  0.095850 =
           0.102030 -0.056570 -0.016160  0.020020
O8     6   0.837761  0.635939  0.022035 11.000000  0.070900  0.086170 =
           0.054430  0.021000 -0.006100 -0.034660
MOLE 1
S1     4   0.169834  0.904003  0.115389 11.000000  0.026890  0.030200 =
           0.026320  0.000640 -0.000670  0.003840
S2     4  -0.051249  0.999111  0.198780 11.000000  0.042980  0.041060 =
           0.037940  0.001560  0.006870  0.011910
HKLF 4
END
;
