# Supplementary material for: 2-{[2,2-Bis(diethyl­amino)­ethan-2-ylium­thio­yl]sulfan­yl}-1,1-bis­(diethyl­amino)­ethyl­ium bis­(perchlorate)
Source: Acta Crystallogr Sect E Struct Rep Online. 2012 Aug 23;68(Pt 9):o2753–4. doi: 10.1107/S1600536812035453 (PMC3435765; doi:10.1107/S1600536812035453)
Supplement: Supplementary file 2 [file e-68-o2753-Isup2.hkl]

# 
# h,k,l, Fc-squared, Fo-squared, sigma(Fo-squared) and status flag 
# 
data_I
_shelx_title ' fuji_Oh_Su00 in P2(1)2(1)2(1)' 
_shelx_refln_list_code          4 
_shelx_F_calc_maximum      195.98 
_exptl_crystal_F_000      1280.00 
_reflns_d_resolution_high  0.7595 
 
loop_ 
 _symmetry_equiv_pos_as_xyz 
 'x, y, z' 
 '-x+1/2, -y, z+1/2' 
 '-x, y+1/2, -z+1/2' 
 'x+1/2, -y+1/2, -z' 
 
_cell_length_a     8.4158 
_cell_length_b    16.1889 
_cell_length_c    21.7213 
_cell_angle_alpha  90.000 
_cell_angle_beta   90.000 
_cell_angle_gamma  90.000 
 
_shelx_F_squared_multiplier     1.000 
 
loop_ 
 _refln_index_h 
 _refln_index_k 
 _refln_index_l 
 _refln_F_squared_calc 
 _refln_F_squared_meas 
 _refln_F_squared_sigma 
 _refln_observed_status 
   2   0   0      652.02      693.03     27.19 o 
   4   0   0     2699.60     3130.30    110.15 o 
   6   0   0      162.07      143.11     14.03 o 
   8   0   0     2802.72     2603.38    130.52 o 
   1   1   0    16755.61    20903.28    417.51 o 
   2   1   0     2056.52     2753.19     57.94 o 
   3   1   0     4000.42     4337.19     83.22 o 
   4   1   0      607.43      580.34     17.42 o 
   5   1   0      313.87      343.67     14.15 o 
   6   1   0      173.13      158.87     13.46 o 
   7   1   0      292.42      320.13     33.01 o 
   8   1   0       70.66       86.28     15.93 o 
   9   1   0       89.76       87.52     23.68 o 
  10   1   0        1.54       -5.17     17.87 o 
  11   1   0        1.77        4.84     24.76 o 
   0   2   0     7517.91     9531.71    307.48 o 
   1   2   0    10507.89    12504.34    329.59 o 
   2   2   0      104.36      120.25     10.42 o 
   3   2   0      136.95      186.47      8.50 o 
   4   2   0        1.66       -3.52      4.02 o 
   5   2   0     1593.96     1791.71     48.92 o 
   6   2   0      297.33      250.44     15.99 o 
   7   2   0       33.35       30.87     11.09 o 
   8   2   0      195.45      281.43     20.68 o 
   9   2   0      595.29      603.31     37.89 o 
  10   2   0       38.58       35.63     19.12 o 
  11   2   0        0.02        0.87     34.54 o 
   1   3   0     6925.31     6959.00    160.15 o 
   2   3   0    10473.30    12099.42    277.39 o 
   3   3   0     2229.09     2320.53     57.95 o 
   4   3   0       90.60       85.83      8.40 o 
   5   3   0     4089.91     4192.58    103.90 o 
   6   3   0       24.63        5.16      9.67 o 
   7   3   0     1477.39     1397.63     57.68 o 
   8   3   0      461.59      495.01     26.85 o 
   9   3   0       22.46       -9.51     14.82 o 
  10   3   0       67.71       69.91     22.35 o 
   0   4   0    30429.90    36385.67    955.18 o 
   1   4   0     4834.81     5352.24    124.40 o 
   2   4   0     6072.60     7141.94    165.82 o 
   3   4   0      557.36      614.85     19.76 o 
   4   4   0      276.42      243.22     12.70 o 
   5   4   0        5.64        4.19      6.25 o 
   6   4   0      178.49      224.15     18.69 o 
   7   4   0      334.09      264.98     21.78 o 
   8   4   0       12.57       -3.98     11.42 o 
   9   4   0       66.51       64.89     18.66 o 
  10   4   0        9.36       15.04     19.63 o 
   1   5   0    10806.70    12436.62    284.94 o 
   2   5   0        8.97        7.98      4.27 o 
   3   5   0        2.56        6.28      4.70 o 
   4   5   0     2444.36     2337.73     60.58 o 
   5   5   0      460.52      492.53     20.51 o 
   6   5   0       43.42       53.62      9.65 o 
   7   5   0     3733.69     3248.58    101.47 o 
   8   5   0      459.99      440.53     39.38 o 
   9   5   0       18.93       12.63     14.86 o 
  10   5   0       58.73       62.23     21.28 o 
   0   6   0     1692.44     1676.96     49.60 o 
   1   6   0     1280.39     1283.19     33.94 o 
   2   6   0     7210.72     8214.49    191.20 o 
   3   6   0      409.74      317.39     13.79 o 
   4   6   0      396.77      497.33     33.16 o 
   5   6   0       33.27       30.99      7.99 o 
   6   6   0     1260.51     1210.63     38.61 o 
   7   6   0      251.12      242.57     22.51 o 
   8   6   0        4.19       -2.60     17.23 o 
   9   6   0      210.76      222.99     22.13 o 
  10   6   0       97.27      129.46     24.99 o 
   1   7   0     3287.38     3725.80     89.89 o 
   2   7   0      130.47      138.95      9.06 o 
   3   7   0     1832.21     2061.43     53.85 o 
   4   7   0        0.01        2.55      5.85 o 
   5   7   0     1378.60     1421.77     41.89 o 
   6   7   0      419.96      413.19     20.82 o 
   7   7   0        1.54       -6.04     11.01 o 
   8   7   0      398.19      379.88     34.55 o 
   9   7   0       96.75       88.51     20.09 o 
  10   7   0      108.25      112.65     26.13 o 
   0   8   0    13233.59    13948.60    372.03 o 
   1   8   0       35.24       19.68      4.68 o 
   2   8   0      828.13      875.31     26.71 o 
   3   8   0       92.30       93.15      8.88 o 
   4   8   0      281.10      329.34     16.88 o 
   5   8   0       13.53        9.65      7.57 o 
   6   8   0       11.67       -4.17     10.19 o 
   7   8   0     1181.75     1283.00     51.36 o 
   8   8   0      171.66      176.50     43.10 o 
   9   8   0      123.25      167.75     23.62 o 
  10   8   0       70.18       81.40     28.07 o 
   1   9   0     4340.75     4596.85     90.98 o 
   2   9   0       47.56       20.81      6.77 o 
   3   9   0      891.70      957.48     30.72 o 
   4   9   0     1060.42     1041.35     32.72 o 
   5   9   0     3116.97     3026.19     79.37 o 
   6   9   0      165.74      139.54     22.76 o 
   7   9   0       57.09       67.46     15.58 o 
   8   9   0       97.17       58.18     16.87 o 
   9   9   0        3.34       22.39     22.74 o 
  10   9   0      260.71      289.35     47.59 o 
   0  10   0     3560.55     3252.13     94.22 o 
   1  10   0     1139.73     1087.23     26.82 o 
   2  10   0     1198.98     1088.20     29.57 o 
   3  10   0      502.51      484.45     17.67 o 
   4  10   0        2.17        9.05      8.38 o 
   5  10   0      643.51      678.96     34.53 o 
   6  10   0       38.36       20.96     12.40 o 
   7  10   0       11.83       15.30     14.20 o 
   8  10   0      196.16      220.27     38.05 o 
   9  10   0        2.55       18.93     24.97 o 
   1  11   0      398.04      422.28     19.25 o 
   2  11   0      124.34      131.10      9.39 o 
   3  11   0      975.02      885.70     30.35 o 
   4  11   0      121.58      131.16     29.52 o 
   5  11   0      969.50      927.48     40.16 o 
   6  11   0      603.95      537.72     43.06 o 
   7  11   0        0.98      -18.26     18.26 o 
   8  11   0      116.40      170.87     48.98 o 
   9  11   0      177.48      187.82     35.63 o 
   0  12   0      780.76      840.49     33.08 o 
   1  12   0      504.94      553.41     25.18 o 
   2  12   0      243.10      187.03     11.41 o 
   3  12   0      755.24      687.63     23.22 o 
   4  12   0        0.03       -9.89      9.89 o 
   5  12   0        0.21       -7.41     31.77 o 
   6  12   0       79.04       81.35     22.58 o 
   7  12   0      254.88      196.09     59.42 o 
   8  12   0      323.82      276.16     39.35 o 
   9  12   0        5.54        3.12     25.85 o 
   1  13   0     2389.29     2282.70     51.00 o 
   2  13   0      222.13      246.12     13.40 o 
   3  13   0       11.00        3.71      7.99 o 
   4  13   0      345.52      244.19     38.14 o 
   5  13   0        4.07       13.78     17.29 o 
   6  13   0      101.69       58.67     23.35 o 
   7  13   0      119.66      147.64     30.25 o 
   8  13   0        1.00        4.08     24.38 o 
   0  14   0      969.15     1034.58     42.44 o 
   1  14   0      226.00      213.65     13.03 o 
   2  14   0     3710.31     3684.47     89.79 o 
   3  14   0       53.48       56.93     15.46 o 
   4  14   0       88.23      114.77     18.43 o 
   5  14   0        6.60       26.81     19.13 o 
   6  14   0      517.73      524.13     46.63 o 
   7  14   0       64.71       56.29     27.23 o 
   8  14   0        5.73        0.86     31.42 o 
   1  15   0     1091.51     1060.42     47.57 o 
   2  15   0      179.09      178.44     17.28 o 
   3  15   0       14.21        5.69     12.95 o 
   4  15   0        0.73        2.02     13.82 o 
   5  15   0       52.43       56.80     17.34 o 
   6  15   0       99.50      144.37     30.24 o 
   7  15   0      466.11      588.60     53.69 o 
   0  16   0       10.07       24.25     15.29 o 
   1  16   0       55.35       45.50     10.53 o 
   2  16   0      376.08      381.96     24.02 o 
   3  16   0        9.98       -7.95     13.44 o 
   4  16   0       41.67        4.09     14.99 o 
   5  16   0        0.46       -1.82     26.26 o 
   6  16   0       81.12       94.31     22.76 o 
   7  16   0      129.46      205.01     54.04 o 
   1  17   0      317.82      342.28     32.55 o 
   2  17   0        0.90        6.05     15.17 o 
   3  17   0      352.07      313.83     37.37 o 
   4  17   0       93.32       76.60     19.29 o 
   5  17   0       29.94       30.23     19.31 o 
   6  17   0       10.20       -9.23     19.00 o 
   0  18   0       76.23       80.03     21.92 o 
   1  18   0        0.08        2.15     15.60 o 
   2  18   0       64.02       87.79     23.97 o 
   3  18   0       90.64      112.01     30.19 o 
   4  18   0       15.79       21.72     18.92 o 
   5  18   0        7.38       53.74     22.59 o 
   1  19   0       68.53       53.21     19.89 o 
   2  19   0       98.92      112.63     28.86 o 
   3  19   0      120.31      136.62     31.61 o 
   4  19   0       20.03       22.42     32.09 o 
   0  20   0      372.26      318.39     58.51 o 
   1  20   0        0.12       39.96     39.92 o 
   2  20   0       42.12       68.90     27.59 o 
   3  20   0       36.49       41.16     26.97 o 
   1  21   0       45.87       47.03     45.08 o 
   1   0   1     3828.74     4632.82     86.18 o 
   2   0   1    14608.19    17698.74    325.64 o 
   3   0   1      405.34      465.95     17.70 o 
   4   0   1     4332.03     4874.25    103.44 o 
   5   0   1      255.88      330.82     14.04 o 
   6   0   1     2779.11     2552.08    100.50 o 
   7   0   1      280.83      309.38     16.92 o 
   8   0   1       18.30       14.43     11.23 o 
   9   0   1      207.68      163.27     31.79 o 
  10   0   1        4.40        1.67     18.16 o 
  11   0   1        0.24      -12.00     26.94 o 
 -11   1   1       22.03       37.40     36.49 o 
 -10   1   1       36.18       98.21     36.58 o 
  -9   1   1       40.58       29.36     12.58 o 
  -8   1   1      172.66      138.20     16.37 o 
  -7   1   1      689.38      679.71     25.13 o 
  -6   1   1     2185.26     2129.28     51.35 o 
  -5   1   1     1278.32     1298.08     29.93 o 
  -4   1   1     1982.35     1926.62     41.05 o 
  -3   1   1     1272.19     1416.38     32.76 o 
  -2   1   1    12400.37    15581.76    319.45 o 
  -1   1   1     2009.20     2209.73     42.71 o 
   0   1   1      139.59      138.09      8.72 o 
   1   1   1     2017.20     2150.92     60.93 o 
   2   1   1    12513.66    15653.87    349.49 o 
   3   1   1     1253.10     1369.69     36.38 o 
   4   1   1     2069.73     2012.46     50.95 o 
   5   1   1     1294.33     1237.43     36.95 o 
   6   1   1     2187.34     2182.31     59.06 o 
   7   1   1      667.91      719.80     34.00 o 
   8   1   1      171.08      122.78     22.43 o 
   9   1   1       39.67       26.29     21.72 o 
  10   1   1       36.69        2.01     26.26 o 
  11   1   1       20.79        8.64     24.18 o 
 -11   2   1       85.05       71.69     38.44 o 
 -10   2   1       46.88       27.19     19.99 o 
  -9   2   1      342.15      326.68     32.26 o 
  -8   2   1      277.02      252.35     16.51 o 
  -7   2   1      361.65      376.32     20.31 o 
  -6   2   1      107.80       90.66      9.61 o 
  -5   2   1      867.63      953.54     26.68 o 
  -4   2   1      847.37     1001.48     26.40 o 
  -3   2   1     7404.92     8087.85    150.14 o 
  -2   2   1     1983.89     1986.15     39.20 o 
  -1   2   1     4675.81     5500.21    112.02 o 
   0   2   1        0.27       -2.18      2.18 o 
   1   2   1     4592.62     5358.98    125.54 o 
   2   2   1     1968.10     1975.64     47.97 o 
   3   2   1     7358.62     7863.06    215.20 o 
   4   2   1      869.03     1049.36     66.75 o 
   5   2   1      919.17      916.21     42.24 o 
   6   2   1      101.78      116.35     16.08 o 
   7   2   1      361.18      363.75     28.82 o 
   8   2   1      274.02      251.04     29.10 o 
   9   2   1      340.41      326.78     29.24 o 
  10   2   1       46.55       32.48     20.38 o 
  11   2   1       85.66      113.71     22.97 o 
 -10   3   1       15.20        8.97     19.79 o 
  -9   3   1       50.23       32.11     26.30 o 
  -8   3   1      448.67      433.44     37.09 o 
  -7   3   1      231.22      211.97     17.05 o 
  -6   3   1     1832.76     1671.32    149.53 o 
  -5   3   1        7.26        5.65      4.94 o 
  -4   3   1      647.85      723.42     19.06 o 
  -3   3   1       68.07       53.69      6.45 o 
  -2   3   1     5707.83     6340.83    146.42 o 
  -1   3   1     7885.13     9329.98    215.57 o 
   0   3   1     4960.96     6152.53    141.48 o 
   1   3   1     7919.15     9457.12    193.01 o 
   2   3   1     5569.70     6235.80    145.81 o 
   3   3   1       72.26       53.04      6.17 o 
   4   3   1      641.15      737.87     26.89 o 
   5   3   1        5.17       15.81      9.29 o 
   6   3   1     1797.33     1830.77     72.44 o 
   7   3   1      244.02      249.60     20.49 o 
   8   3   1      442.02      411.03     25.66 o 
   9   3   1       48.50       33.70     22.19 o 
  10   3   1       13.73       43.84     20.36 o 
 -10   4   1       82.10       88.81     22.83 o 
  -9   4   1      177.99      182.12     23.59 o 
  -8   4   1      136.05      176.98     18.08 o 
  -7   4   1      587.41      571.53     31.05 o 
  -6   4   1      710.37      615.36     32.86 o 
  -5   4   1      399.31      442.27     19.25 o 
  -4   4   1      358.33      402.98     16.94 o 
  -3   4   1     4908.47     5175.03    122.56 o 
  -2   4   1     4910.87     5163.53    121.58 o 
  -1   4   1    11091.88    13578.67    310.17 o 
   0   4   1     8705.36    10789.65    247.04 o 
   1   4   1    10985.47    13551.97    277.91 o 
   2   4   1     4956.46     5162.90    121.02 o 
   3   4   1     4769.27     5123.46    121.85 o 
   4   4   1      362.55      424.69     16.45 o 
   5   4   1      409.51      403.88     29.66 o 
   6   4   1      689.61      631.48     34.52 o 
   7   4   1      564.77      550.05     55.06 o 
   8   4   1      137.67      127.81     18.47 o 
   9   4   1      174.00      207.52     25.25 o 
  10   4   1       83.34       62.52     26.90 o 
 -10   5   1      192.63      205.35     29.72 o 
  -9   5   1       28.99       25.05     14.59 o 
  -8   5   1      179.93      155.94     17.61 o 
  -7   5   1      589.21      598.02     32.28 o 
  -6   5   1     1651.86     1399.14     56.46 o 
  -5   5   1       59.53       26.70      7.97 o 
  -4   5   1      112.13       67.55     13.13 o 
  -3   5   1       25.22       10.26      5.70 o 
  -2   5   1     7969.26     9360.85    216.73 o 
  -1   5   1     8963.91     9805.10    227.36 o 
   0   5   1     1885.46     2265.75     55.16 o 
   1   5   1     8891.48     9932.24    203.73 o 
   2   5   1     7991.37     9354.29    216.18 o 
   3   5   1       28.73       18.73      5.81 o 
   4   5   1      115.92       81.82      8.55 o 
   5   5   1       65.19       38.04      7.66 o 
   6   5   1     1647.81     1494.66     51.56 o 
   7   5   1      607.20      603.84     33.21 o 
   8   5   1      181.48      185.11     21.27 o 
   9   5   1       26.07       19.34     15.00 o 
  10   5   1      191.42      246.83     29.89 o 
 -10   6   1      321.28      320.79     32.74 o 
  -9   6   1       59.39       57.01     16.80 o 
  -8   6   1      611.95      627.43     36.05 o 
  -7   6   1      356.04      355.69     47.33 o 
  -6   6   1      115.25      119.86     19.66 o 
  -5   6   1     1682.13     1553.98     44.35 o 
  -4   6   1      606.95      564.14     21.39 o 
  -3   6   1     2727.94     2832.98     71.71 o 
  -2   6   1     3129.14     3421.95     85.10 o 
  -1   6   1      308.19      245.08     10.85 o 
   0   6   1      979.43     1052.55     25.51 o 
   1   6   1      315.22      242.77      8.70 o 
   2   6   1     3191.44     3564.05     75.74 o 
   3   6   1     2764.04     2889.27     71.14 o 
   4   6   1      596.40      609.84     27.78 o 
   5   6   1     1667.37     1476.99     43.28 o 
   6   6   1      116.57       90.66     14.09 o 
   7   6   1      352.03      380.77     26.34 o 
   8   6   1      602.62      591.90     34.57 o 
   9   6   1       61.39       79.78     20.11 o 
  10   6   1      320.19      370.92     35.07 o 
 -10   7   1       76.44       49.43     21.58 o 
  -9   7   1       23.90       82.42     36.31 o 
  -8   7   1      335.17      346.18     37.12 o 
  -7   7   1      228.87      255.38     22.87 o 
  -6   7   1     2165.22     2049.78     58.29 o 
  -5   7   1        6.77       -6.76      6.76 o 
  -4   7   1     1372.72     1373.95     39.82 o 
  -3   7   1     2185.18     2479.68     65.21 o 
  -2   7   1     2445.53     2514.50     77.42 o 
  -1   7   1     1073.76     1002.86     28.81 o 
   0   7   1      175.38      223.63      9.46 o 
   1   7   1     1093.81     1025.76     23.56 o 
   2   7   1     2537.10     2533.91     56.46 o 
   3   7   1     2217.91     2624.80     64.91 o 
   4   7   1     1365.72     1380.61     39.23 o 
   5   7   1        5.90        6.38      6.81 o 
   6   7   1     2161.96     2052.19     68.53 o 
   7   7   1      228.37      191.89     20.31 o 
   8   7   1      333.45      294.56     26.69 o 
   9   7   1       22.23       21.93     17.28 o 
  10   7   1       78.63       75.35     28.71 o 
 -10   8   1      109.46      122.75     33.19 o 
  -9   8   1      222.32      243.08     24.05 o 
  -8   8   1       37.06       84.56     17.62 o 
  -7   8   1      202.93      186.37     39.55 o 
  -6   8   1     2013.47     1988.40     68.60 o 
  -5   8   1      347.26      355.32     18.61 o 
  -4   8   1      326.96      383.67     17.75 o 
  -3   8   1      314.57      298.00     23.61 o 
  -2   8   1      777.23      710.28     23.40 o 
  -1   8   1     1864.48     1823.06     47.03 o 
   0   8   1      122.68      131.53      7.64 o 
   1   8   1     1885.87     1763.84     38.29 o 
   2   8   1      803.80      733.14     20.56 o 
   3   8   1      310.34      306.55     12.27 o 
   4   8   1      323.90      366.12     14.27 o 
   5   8   1      347.32      369.42     30.12 o 
   6   8   1     2047.24     1983.65     72.56 o 
   7   8   1      196.68      234.82     21.91 o 
   8   8   1       37.45       31.74     14.79 o 
   9   8   1      221.53      285.15     51.73 o 
  10   8   1      115.28      105.35     30.31 o 
 -10   9   1       69.02       75.23     31.33 o 
  -9   9   1      167.13      115.93     23.18 o 
  -8   9   1      270.92      282.53     26.98 o 
  -7   9   1      110.60      111.81     23.17 o 
  -6   9   1      816.63      818.30     37.57 o 
  -5   9   1      304.39      369.05     19.33 o 
  -4   9   1     1069.40     1021.00     33.07 o 
  -3   9   1      916.85     1002.29     46.17 o 
  -2   9   1      343.78      336.51     22.61 o 
  -1   9   1      770.47      823.29     25.37 o 
   0   9   1     1045.14     1150.86     27.19 o 
   1   9   1      741.47      768.88     22.79 o 
   2   9   1      336.45      315.92     12.95 o 
   3   9   1      928.68     1046.96     27.54 o 
   4   9   1     1081.10     1064.63     28.54 o 
   5   9   1      314.55      388.30     23.64 o 
   6   9   1      798.06      777.84     36.80 o 
   7   9   1      107.01      123.91     29.54 o 
   8   9   1      272.41      263.33     34.19 o 
   9   9   1      160.87      188.34     32.72 o 
  10   9   1       65.29       54.96     41.87 o 
  -9  10   1      137.27      147.09     34.78 o 
  -8  10   1      197.37      195.75     30.97 o 
  -7  10   1      269.61      273.35     24.98 o 
  -6  10   1      367.16      367.78     37.94 o 
  -5  10   1      600.51      619.56     31.31 o 
  -4  10   1      563.91      579.25     23.70 o 
  -3  10   1      293.52      306.50     31.24 o 
  -2  10   1      441.78      453.46     19.02 o 
  -1  10   1     3461.42     3440.04     70.51 o 
   0  10   1      162.80      154.88     14.22 o 
   1  10   1     3475.97     3440.84     70.30 o 
   2  10   1      441.98      455.37     15.27 o 
   3  10   1      287.60      287.08     13.12 o 
   4  10   1      563.70      605.40     47.66 o 
   5  10   1      623.72      629.09     41.75 o 
   6  10   1      373.52      362.50     25.83 o 
   7  10   1      277.04      255.78     32.07 o 
   8  10   1      189.22      153.57     30.46 o 
   9  10   1      142.01      129.04     34.93 o 
  -9  11   1      170.98      163.86     35.09 o 
  -8  11   1       19.24        7.89     21.48 o 
  -7  11   1       24.73       23.69     21.11 o 
  -6  11   1      253.78      228.75     22.45 o 
  -5  11   1       30.30       33.23     12.69 o 
  -4  11   1      393.85      403.19     26.09 o 
  -3  11   1      206.89      216.42     18.77 o 
  -2  11   1      112.25      139.96     15.50 o 
  -1  11   1     1830.16     1766.38     40.57 o 
   0  11   1      552.74      527.13     16.97 o 
   1  11   1     1864.66     1822.60     40.65 o 
   2  11   1      112.39      121.43      9.02 o 
   3  11   1      219.38      227.22     17.95 o 
   4  11   1      396.69      389.08     46.87 o 
   5  11   1       29.84        8.00     11.40 o 
   6  11   1      250.70      346.69     34.73 o 
   7  11   1       24.98       37.08     20.26 o 
   8  11   1       17.63       10.70     22.96 o 
   9  11   1      167.57      150.51     34.59 o 
  -9  12   1       82.08      106.54     34.91 o 
  -8  12   1        2.52        4.21     22.39 o 
  -7  12   1      201.21      235.84     33.10 o 
  -6  12   1       36.90       52.02     21.89 o 
  -5  12   1      206.58      188.39     19.98 o 
  -4  12   1      522.93      495.78     28.25 o 
  -3  12   1      123.47      149.67     11.97 o 
  -2  12   1      188.42      223.10     17.73 o 
  -1  12   1     2516.25     2562.03     55.76 o 
   0  12   1      364.79      353.31     17.28 o 
   1  12   1     2528.74     2591.70     60.27 o 
   2  12   1      175.29      226.51     11.89 o 
   3  12   1      123.79      181.59     11.35 o 
   4  12   1      529.71      492.96     37.94 o 
   5  12   1      209.15      165.60     26.07 o 
   6  12   1       36.13       20.63     18.47 o 
   7  12   1      194.30      201.43     46.18 o 
   8  12   1        2.09       22.39     25.32 o 
   9  12   1       83.80       76.90     32.32 o 
  -8  13   1      116.57      139.58     31.61 o 
  -7  13   1      186.16      204.60     33.14 o 
  -6  13   1      595.37      545.09     46.00 o 
  -5  13   1       49.96       64.22     19.86 o 
  -4  13   1      444.79      426.46     27.77 o 
  -3  13   1      232.33      270.09     23.80 o 
  -2  13   1      579.20      533.58     19.29 o 
  -1  13   1      294.86      283.54     13.99 o 
   0  13   1     1615.30     1689.95     39.99 o 
   1  13   1      289.99      271.02     13.61 o 
   2  13   1      569.17      532.72     18.78 o 
   3  13   1      243.06      255.43     18.59 o 
   4  13   1      442.14      497.20     31.11 o 
   5  13   1       43.66       54.63     38.18 o 
   6  13   1      605.34      591.43     47.24 o 
   7  13   1      186.08      191.76     32.53 o 
   8  13   1      113.95      167.91     33.17 o 
  -8  14   1      165.68      176.42     36.77 o 
  -7  14   1       49.84       77.62     30.43 o 
  -6  14   1       63.89       83.58     24.95 o 
  -5  14   1      410.79      338.34     35.84 o 
  -4  14   1      611.02      598.67     43.27 o 
  -3  14   1      142.79      177.80     22.32 o 
  -2  14   1      451.53      445.48     18.41 o 
  -1  14   1      836.66      847.77     24.88 o 
   0  14   1        1.42        1.31      6.97 o 
   1  14   1      851.55      799.04     32.68 o 
   2  14   1      457.77      451.80     20.38 o 
   3  14   1      144.50      142.48     18.94 o 
   4  14   1      618.09      574.86     34.89 o 
   5  14   1      418.92      350.21     29.80 o 
   6  14   1       63.02       30.47     24.05 o 
   7  14   1       46.47       67.52     28.86 o 
   8  14   1      162.13      247.02     54.42 o 
  -7  15   1      110.87      113.23     31.64 o 
  -6  15   1      224.57      233.54     35.63 o 
  -5  15   1      239.13      258.92     61.96 o 
  -4  15   1      180.09      226.25     23.95 o 
  -3  15   1      157.35      176.28     20.53 o 
  -2  15   1       12.80       19.55      9.07 o 
  -1  15   1      490.19      490.99     19.40 o 
   0  15   1       19.93       15.43      8.57 o 
   1  15   1      485.38      466.26     21.14 o 
   2  15   1       10.43       37.27     11.77 o 
   3  15   1      166.31      147.46     19.69 o 
   4  15   1      180.34      181.44     22.74 o 
   5  15   1      232.30      290.99     33.72 o 
   6  15   1      230.86      272.76     29.38 o 
   7  15   1      108.80      116.83     26.82 o 
  -7  16   1       84.14       90.21     32.49 o 
  -6  16   1       19.38      -17.69     17.69 o 
  -5  16   1      131.90      157.36     23.62 o 
  -4  16   1      318.31      298.71     27.98 o 
  -3  16   1      399.81      396.16     28.86 o 
  -2  16   1      283.13      331.96     22.44 o 
  -1  16   1      318.83      343.58     30.75 o 
   0  16   1      392.30      445.11     22.34 o 
   1  16   1      311.33      328.36     22.41 o 
   2  16   1      284.28      289.11     22.53 o 
   3  16   1      392.83      351.94     29.34 o 
   4  16   1      323.70      362.91     51.78 o 
   5  16   1      134.09      152.24     24.32 o 
   6  16   1       19.06       18.40     18.93 o 
   7  16   1       79.59       55.44     24.15 o 
  -6  17   1       92.11      135.78     48.13 o 
  -5  17   1       61.43       73.68     20.27 o 
  -4  17   1       24.49       37.23     17.90 o 
  -3  17   1      169.26      135.82     26.29 o 
  -2  17   1      209.63      224.83     41.76 o 
  -1  17   1       20.18       20.78     14.50 o 
   0  17   1      263.16      277.50     21.25 o 
   1  17   1       21.52        3.84     14.54 o 
   2  17   1      215.87      195.30     22.37 o 
   3  17   1      177.92      171.02     23.05 o 
   4  17   1       23.82        8.29     17.33 o 
   5  17   1       61.50       45.02     30.10 o 
   6  17   1       85.97      156.14     27.16 o 
  -5  18   1      123.27      117.52     30.60 o 
  -4  18   1       86.17       80.39     28.02 o 
  -3  18   1      127.63      121.77     27.71 o 
  -2  18   1       84.98      159.70     27.51 o 
  -1  18   1      371.10      371.66     30.59 o 
   0  18   1       23.39       -4.18     14.99 o 
   1  18   1      379.70      420.06     40.38 o 
   2  18   1       85.73      103.82     26.59 o 
   3  18   1      126.83      104.70     25.94 o 
   4  18   1       89.38      124.87     23.72 o 
   5  18   1      125.00      122.12     37.12 o 
  -4  19   1      193.62      246.05     38.30 o 
  -3  19   1      104.49       92.26     29.10 o 
  -2  19   1       55.02       75.60     25.88 o 
  -1  19   1       21.03       47.77     42.15 o 
   0  19   1       67.74       98.31     27.39 o 
   1  19   1       22.56       30.51     18.56 o 
   2  19   1       55.46       75.49     26.04 o 
   3  19   1      104.12      172.90     32.64 o 
   4  19   1      197.15      177.42     37.01 o 
  -3  20   1       12.10       39.35     26.58 o 
  -2  20   1       82.60      165.59     32.28 o 
  -1  20   1       50.08      126.49     33.72 o 
   0  20   1        2.14      -15.00     22.87 o 
   1  20   1       51.03       50.28     39.14 o 
   2  20   1       83.90       76.70     28.11 o 
   3  20   1       13.76        4.77     25.63 o 
  -1  21   1       60.31      107.88     51.36 o 
   0  21   1       88.10       72.38     58.36 o 
   1  21   1       61.26       22.28     45.38 o 
   0   0   2     4164.89     4883.00    157.43 o 
   1   0   2     6114.24     7059.17    186.00 o 
   2   0   2     1281.40     1335.42     27.40 o 
   3   0   2      834.24      858.22     20.00 o 
   4   0   2     1617.92     1950.37     41.38 o 
   5   0   2     1164.45     1197.70     31.32 o 
   6   0   2      132.80      172.50     16.27 o 
   7   0   2      622.96      539.33     21.77 o 
   8   0   2       55.68       40.93     13.51 o 
   9   0   2       14.80       -4.78     14.67 o 
  10   0   2       72.28       67.84     20.81 o 
  11   0   2      120.08       87.02     29.33 o 
 -11   1   2       71.07       12.35     38.75 o 
 -10   1   2      239.71      272.53     49.97 o 
  -9   1   2      384.73      373.10     23.76 o 
  -8   1   2      156.65      147.44     16.78 o 
  -7   1   2      703.73      723.05     26.05 o 
  -6   1   2      108.39      104.43      8.89 o 
  -5   1   2     1241.29     1275.80     30.15 o 
  -4   1   2     3447.21     3759.87     73.39 o 
  -3   1   2      442.60      379.38     13.40 o 
  -2   1   2    16112.17    19848.18    364.86 o 
  -1   1   2    17494.81    21904.72    397.42 o 
   0   1   2    12722.42    13718.96    254.68 o 
   1   1   2    17104.38    21279.87    695.34 o 
   2   1   2    16153.35    19835.36    523.03 o 
   3   1   2      423.19      350.99     15.86 o 
   4   1   2     3412.22     3616.26     89.46 o 
   5   1   2     1265.64     1279.81     37.43 o 
   6   1   2      103.50      118.87     12.68 o 
   7   1   2      709.29      687.75     39.28 o 
   8   1   2      156.50      156.04     40.94 o 
   9   1   2      382.87      333.41     35.75 o 
  10   1   2      243.44      292.66     30.58 o 
  11   1   2       71.79       48.49     20.39 o 
 -10   2   2      174.45      135.83     43.86 o 
  -9   2   2       44.95       37.74     17.54 o 
  -8   2   2      597.26      563.19     22.96 o 
  -7   2   2      239.96      255.56     16.35 o 
  -6   2   2     2211.21     2081.59     45.96 o 
  -5   2   2     1019.05      952.30     22.64 o 
  -4   2   2     1811.79     1879.66     39.67 o 
  -3   2   2     5222.56     5480.11    103.76 o 
  -2   2   2    22675.94    26835.31    546.08 o 
  -1   2   2     2859.68     3321.99     58.18 o 
   0   2   2     5149.75     6042.76    125.13 o 
   1   2   2     2880.66     3375.44     77.83 o 
   2   2   2    22778.16    26997.55    868.96 o 
   3   2   2     5194.32     5388.67    183.23 o 
   4   2   2     1772.90     1727.16     68.91 o 
   5   2   2     1010.80      926.40     42.26 o 
   6   2   2     2213.10     1945.80     79.78 o 
   7   2   2      241.50      261.90     24.96 o 
   8   2   2      606.12      638.77    111.02 o 
   9   2   2       44.75       47.65     33.09 o 
  10   2   2      172.75      173.85     26.29 o 
  11   2   2        2.49       -1.80     28.96 o 
 -10   3   2       11.30       38.40     20.20 o 
  -9   3   2      464.56      391.67     32.35 o 
  -8   3   2      119.03      131.40     16.83 o 
  -7   3   2      218.36      208.69     17.33 o 
  -6   3   2       80.97       89.05      8.09 o 
  -5   3   2     1710.94     1468.03     34.50 o 
  -4   3   2      322.85      373.29     19.10 o 
  -3   3   2     7142.00     8050.40    150.10 o 
  -2   3   2     4339.76     4705.79    110.64 o 
  -1   3   2     7272.34     8570.19    195.99 o 
   0   3   2      300.33      342.05     13.53 o 
   1   3   2     7273.90     8475.08    156.88 o 
   2   3   2     4359.58     4671.81    109.55 o 
   3   3   2     7165.94     7845.84    265.94 o 
   4   3   2      328.36      396.66     31.29 o 
   5   3   2     1721.29     1559.39     61.63 o 
   6   3   2       85.59      106.37     30.77 o 
   7   3   2      226.62      201.36     23.20 o 
   8   3   2      120.83      118.24     18.11 o 
   9   3   2      462.17      431.52     44.27 o 
  10   3   2       11.64       15.09     17.11 o 
 -10   4   2       76.89       75.36     23.01 o 
  -9   4   2       62.29       61.17     18.82 o 
  -8   4   2      665.00      629.57     30.87 o 
  -7   4   2     2438.86     2315.10     65.19 o 
  -6   4   2      161.64      151.66     16.75 o 
  -5   4   2      202.12      188.16     13.39 o 
  -4   4   2      393.21      339.56     15.84 o 
  -3   4   2      858.07      842.84     25.01 o 
  -2   4   2     1344.03     1568.77     40.98 o 
  -1   4   2     1468.96     1644.72     41.61 o 
   0   4   2    33675.13    37268.36    845.44 o 
   1   4   2     1469.67     1674.71     36.30 o 
   2   4   2     1355.33     1588.38     35.25 o 
   3   4   2      799.21      783.10     23.42 o 
   4   4   2      408.29      366.98     29.17 o 
   5   4   2      202.52      157.84     19.33 o 
   6   4   2      162.06      159.66     17.66 o 
   7   4   2     2430.37     2220.39     74.37 o 
   8   4   2      655.82      654.77     42.63 o 
   9   4   2       64.18       61.20     18.11 o 
  10   4   2       74.62      105.97     24.01 o 
 -10   5   2       46.89       31.73     27.07 o 
  -9   5   2      151.50      129.91     18.96 o 
  -8   5   2       31.13       29.35     19.82 o 
  -7   5   2      188.53      186.25     26.37 o 
  -6   5   2     1157.58     1057.32     35.40 o 
  -5   5   2      817.10      819.64     27.83 o 
  -4   5   2     2415.72     2384.84     62.79 o 
  -3   5   2       23.15        6.91      5.19 o 
  -2   5   2     4652.79     5209.60    124.42 o 
  -1   5   2     2755.65     3375.44     79.24 o 
   0   5   2       35.16       28.38      4.57 o 
   1   5   2     2660.96     3230.18     69.78 o 
   2   5   2     4654.02     5280.43    110.31 o 
   3   5   2       23.00       23.30      4.78 o 
   4   5   2     2440.66     2443.00     61.74 o 
   5   5   2      826.19      786.85     62.07 o 
   6   5   2     1149.33     1068.43     41.39 o 
   7   5   2      181.96      214.54     20.13 o 
   8   5   2       32.50       15.47     13.79 o 
   9   5   2      154.06      142.21     26.78 o 
  10   5   2       50.14       80.08     23.40 o 
 -10   6   2        8.60        6.63     20.32 o 
  -9   6   2        8.49        0.24     13.75 o 
  -8   6   2      234.96      229.35     20.65 o 
  -7   6   2      436.79      439.25     36.68 o 
  -6   6   2     1913.49     1851.66     52.98 o 
  -5   6   2     1449.90     1551.09     45.53 o 
  -4   6   2     1122.23     1123.30     33.24 o 
  -3   6   2     1692.71     1956.38     52.04 o 
  -2   6   2     3329.40     3138.82     77.11 o 
  -1   6   2      720.30      756.57     22.59 o 
   0   6   2       26.44       22.91      4.91 o 
   1   6   2      722.42      762.24     19.37 o 
   2   6   2     3346.38     3123.44     67.84 o 
   3   6   2     1696.40     1997.09     44.99 o 
   4   6   2     1110.20     1044.02     31.34 o 
   5   6   2     1489.33     1597.18     53.33 o 
   6   6   2     1886.16     1766.35     69.17 o 
   7   6   2      427.75      379.65     41.01 o 
   8   6   2      227.33      297.94     48.40 o 
   9   6   2        7.59       24.06     22.97 o 
  10   6   2        8.61       19.48     22.88 o 
 -10   7   2       87.79      149.07     26.77 o 
  -9   7   2      133.63      179.21     21.49 o 
  -8   7   2       91.93       74.91     18.74 o 
  -7   7   2       54.95       56.55     12.03 o 
  -6   7   2      179.33      169.30     15.11 o 
  -5   7   2     2431.58     2415.41     65.70 o 
  -4   7   2     1854.44     1825.81     50.80 o 
  -3   7   2     4730.64     4723.37    115.67 o 
  -2   7   2     4206.27     4221.42    102.83 o 
  -1   7   2     5111.00     5283.13    126.98 o 
   0   7   2     1945.10     1568.58     47.54 o 
   1   7   2     5109.98     5407.27    112.80 o 
   2   7   2     4234.59     4255.92     91.05 o 
   3   7   2     4726.87     4809.52    102.26 o 
   4   7   2     1881.94     1862.83     49.57 o 
   5   7   2     2479.68     2440.60     64.22 o 
   6   7   2      175.02      169.70     17.98 o 
   7   7   2       51.84       46.81     13.93 o 
   8   7   2       94.51       75.90     17.38 o 
   9   7   2      132.48      165.33     24.42 o 
  10   7   2       89.00      147.49     50.93 o 
 -10   8   2      313.79      314.92     33.76 o 
  -9   8   2      125.62      126.16     33.10 o 
  -8   8   2        9.04      -14.55     14.55 o 
  -7   8   2      142.85      129.17     18.33 o 
  -6   8   2      308.39      320.19     22.60 o 
  -5   8   2      201.63      207.77     15.04 o 
  -4   8   2     3272.29     3317.79     94.67 o 
  -3   8   2      186.54      169.24     11.72 o 
  -2   8   2     2428.96     2587.30     66.44 o 
  -1   8   2     2431.22     2350.86     60.29 o 
   0   8   2     2202.01     2349.81     53.06 o 
   1   8   2     2393.09     2377.18     49.10 o 
   2   8   2     2515.12     2612.93     53.70 o 
   3   8   2      180.15      174.55      9.88 o 
   4   8   2     3247.11     3187.41     77.31 o 
   5   8   2      210.35      217.10     30.94 o 
   6   8   2      303.49      245.42     21.31 o 
   7   8   2      144.65      151.62     18.97 o 
   8   8   2        9.43        8.53     14.17 o 
   9   8   2      129.80       94.82     41.87 o 
  10   8   2      311.70      257.36     60.29 o 
 -10   9   2       65.34       96.24     26.54 o 
  -9   9   2       56.22       79.69     29.54 o 
  -8   9   2        5.74       -5.43     14.96 o 
  -7   9   2      343.11      317.93     30.76 o 
  -6   9   2      195.08      196.38     22.61 o 
  -5   9   2      114.34       88.73     16.24 o 
  -4   9   2      286.03      272.65     15.82 o 
  -3   9   2     2252.18     2481.51     66.32 o 
  -2   9   2      711.35      717.82     37.65 o 
  -1   9   2     1257.95     1170.98     34.75 o 
   0   9   2     2207.06     2260.07     51.92 o 
   1   9   2     1288.16     1249.92     28.49 o 
   2   9   2      697.56      714.35     20.62 o 
   3   9   2     2304.37     2568.43     60.12 o 
   4   9   2      291.44      264.40     13.98 o 
   5   9   2      119.74       99.47     17.28 o 
   6   9   2      194.16      192.47     19.51 o 
   7   9   2      341.70      333.94     25.93 o 
   8   9   2        6.10       -9.74     18.55 o 
   9   9   2       56.11       98.50     28.22 o 
  10   9   2       65.66       74.59     45.29 o 
  -9  10   2       31.11       24.46     19.33 o 
  -8  10   2       24.55       44.20     17.37 o 
  -7  10   2       95.01      125.53     23.73 o 
  -6  10   2      123.06      142.02     18.36 o 
  -5  10   2     2648.31     2586.93     71.09 o 
  -4  10   2      233.70      258.49     23.67 o 
  -3  10   2      590.40      535.32     22.13 o 
  -2  10   2      127.08      128.16     11.05 o 
  -1  10   2       51.09       44.54      7.62 o 
   0  10   2      868.27     1029.29     25.65 o 
   1  10   2       49.02       48.96      7.53 o 
   2  10   2      119.15      135.98     11.27 o 
   3  10   2      583.36      594.75     21.67 o 
   4  10   2      237.04      233.01     18.90 o 
   5  10   2     2638.00     2625.61     83.33 o 
   6  10   2      123.38      182.00     37.21 o 
   7  10   2      102.47       85.92     58.32 o 
   8  10   2       24.61       50.01     51.03 o 
   9  10   2       31.92       24.89     25.44 o 
  -9  11   2       16.92        2.31     30.77 o 
  -8  11   2       15.85       23.69     23.00 o 
  -7  11   2       19.50       20.34     14.73 o 
  -6  11   2      102.68      104.88     17.44 o 
  -5  11   2      405.19      362.73     25.45 o 
  -4  11   2      641.56      621.02     25.53 o 
  -3  11   2     1741.56     1644.44     47.57 o 
  -2  11   2      406.82      421.40     19.19 o 
  -1  11   2      167.56      154.48     10.79 o 
   0  11   2        3.49        4.63      5.22 o 
   1  11   2      165.08      168.92     10.31 o 
   2  11   2      410.68      442.89     17.59 o 
   3  11   2     1719.68     1633.61     37.92 o 
   4  11   2      630.78      649.02     30.56 o 
   5  11   2      397.79      340.86     32.79 o 
   6  11   2      101.78       90.56     22.18 o 
   7  11   2       17.32       16.59     18.85 o 
   8  11   2       15.60       46.84     23.54 o 
   9  11   2       17.14        1.72     26.43 o 
  -9  12   2       60.75       28.19     63.37 o 
  -8  12   2       85.96      103.05     46.38 o 
  -7  12   2      160.86      214.67     31.79 o 
  -6  12   2       48.90       24.83     14.23 o 
  -5  12   2      387.29      363.94     25.92 o 
  -4  12   2     2955.68     2860.97     77.46 o 
  -3  12   2      137.30      131.18     13.00 o 
  -2  12   2      407.90      330.66     20.46 o 
  -1  12   2      259.61      269.05     13.12 o 
   0  12   2       76.39       66.06     10.00 o 
   1  12   2      270.46      286.05     20.80 o 
   2  12   2      405.11      339.87     18.12 o 
   3  12   2      141.32      153.54     14.45 o 
   4  12   2     2925.80     2900.98     93.45 o 
   5  12   2      383.15      389.55     44.79 o 
   6  12   2       47.48       54.98     21.84 o 
   7  12   2      165.02      177.37     31.03 o 
   8  12   2       88.38      185.50     69.06 o 
   9  12   2       63.02       34.12     30.67 o 
  -8  13   2      231.91      211.17     51.47 o 
  -7  13   2       30.18       47.09     23.77 o 
  -6  13   2      157.21      131.34     42.19 o 
  -5  13   2       35.86       42.60     14.89 o 
  -4  13   2      165.46      161.43     18.86 o 
  -3  13   2     1270.42     1336.75     37.68 o 
  -2  13   2      373.90      386.76     20.05 o 
  -1  13   2      317.49      273.15     13.93 o 
   0  13   2     2712.09     2621.62     86.23 o 
   1  13   2      319.57      323.45     14.27 o 
   2  13   2      366.96      365.60     21.18 o 
   3  13   2     1305.38     1339.16     56.23 o 
   4  13   2      168.04      205.61     27.86 o 
   5  13   2       36.63       35.80     14.46 o 
   6  13   2      157.08      148.14     28.42 o 
   7  13   2       28.88       -8.80     21.73 o 
   8  13   2      231.56      248.05     68.76 o 
  -8  14   2      164.34      151.51     34.80 o 
  -7  14   2       31.06        2.50     23.11 o 
  -6  14   2        4.85        1.86     20.69 o 
  -5  14   2      171.50      160.58     36.32 o 
  -4  14   2       43.34       34.48     25.53 o 
  -3  14   2      531.06      491.60     29.65 o 
  -2  14   2      528.47      577.32     20.63 o 
  -1  14   2      179.80      196.07     12.72 o 
   0  14   2      102.59      113.81     10.37 o 
   1  14   2      189.10      202.16     18.26 o 
   2  14   2      523.42      528.34     26.17 o 
   3  14   2      537.60      495.53     45.63 o 
   4  14   2       40.90       33.47     14.15 o 
   5  14   2      167.99      158.11     21.81 o 
   6  14   2        4.28       -0.36     15.89 o 
   7  14   2       33.29       47.37     20.74 o 
   8  14   2      164.80      171.81     28.54 o 
  -7  15   2        1.97      -13.23     23.89 o 
  -6  15   2       65.39       91.33     27.53 o 
  -5  15   2      225.62      227.05     31.68 o 
  -4  15   2      129.00      155.41     25.89 o 
  -3  15   2       56.62       60.02     12.81 o 
  -2  15   2      165.07      186.66     17.25 o 
  -1  15   2      567.59      581.25     21.48 o 
   0  15   2      432.80      518.66     31.21 o 
   1  15   2      557.25      611.08     24.11 o 
   2  15   2      163.26      212.09     20.19 o 
   3  15   2       49.81       45.18     15.21 o 
   4  15   2      131.46      144.06     21.25 o 
   5  15   2      226.01      192.89     24.85 o 
   6  15   2       62.41       42.92     24.37 o 
   7  15   2        2.12       33.57     19.47 o 
  -7  16   2       83.78      162.01     36.82 o 
  -6  16   2        7.94      -11.99     22.96 o 
  -5  16   2       90.61      131.14     60.27 o 
  -4  16   2      445.36      462.39     40.91 o 
  -3  16   2      105.74       99.96     17.97 o 
  -2  16   2       67.74       75.87     17.25 o 
  -1  16   2      189.03      177.04     17.54 o 
   0  16   2        0.34       -9.11      9.11 o 
   1  16   2      194.90      223.35     19.38 o 
   2  16   2       65.32       84.35     14.52 o 
   3  16   2      106.22      102.46     18.98 o 
   4  16   2      452.62      426.53     32.80 o 
   5  16   2       87.70      119.17     24.03 o 
   6  16   2        7.96       26.04     20.79 o 
   7  16   2       82.39      100.26     28.44 o 
  -6  17   2       57.31       64.55     22.91 o 
  -5  17   2      300.78      325.48     32.02 o 
  -4  17   2       47.03       33.19     22.41 o 
  -3  17   2      277.15      346.57     36.05 o 
  -2  17   2       77.04       80.93     18.60 o 
  -1  17   2       68.23       53.53     13.75 o 
   0  17   2       38.38       68.17     16.64 o 
   1  17   2       67.32       75.99     14.98 o 
   2  17   2       78.62      117.04     19.58 o 
   3  17   2      285.93      292.23     28.93 o 
   4  17   2       46.75       43.49     19.41 o 
   5  17   2      293.74      334.09     33.46 o 
   6  17   2       56.52       62.83     27.33 o 
  -5  18   2      132.77      124.41     30.28 o 
  -4  18   2       34.90       57.41     24.77 o 
  -3  18   2       23.62       15.08     23.79 o 
  -2  18   2      214.79      193.43     24.92 o 
  -1  18   2       71.77       57.34     18.21 o 
   0  18   2       52.73       57.68     17.15 o 
   1  18   2       72.84      102.88     21.26 o 
   2  18   2      209.98      251.76     33.49 o 
   3  18   2       23.86       17.52     17.12 o 
   4  18   2       35.22       23.33     18.82 o 
   5  18   2      130.18      160.51     44.05 o 
  -4  19   2       55.02       65.97     27.80 o 
  -3  19   2       12.66       37.47     24.22 o 
  -2  19   2       43.68       42.28     23.37 o 
  -1  19   2       64.78       69.39     25.30 o 
   0  19   2       12.62        9.86     24.92 o 
   1  19   2       59.77       75.28     32.29 o 
   2  19   2       41.82       54.85     24.03 o 
   3  19   2       12.40      -10.64     23.20 o 
   4  19   2       57.58      107.46     46.01 o 
  -3  20   2        9.27       19.19     26.37 o 
  -2  20   2       13.61       22.67     43.30 o 
  -1  20   2       18.15       36.66     27.14 o 
   0  20   2       50.73       55.87     28.37 o 
   1  20   2       19.05       51.20     25.85 o 
   2  20   2       12.36       45.00     25.50 o 
   3  20   2       10.11        3.48     42.91 o 
  -1  21   2       75.90      156.51     51.84 o 
   0  21   2      200.12      303.16     44.42 o 
   1  21   2       77.02       83.22     45.12 o 
   1   0   3     1208.43     1863.31     44.60 o 
   2   0   3     1594.02     2112.96     59.88 o 
   3   0   3      621.63      477.88     14.39 o 
   4   0   3     4443.36     4668.16     99.45 o 
   5   0   3      233.01      249.48     12.50 o 
   6   0   3     1479.93     1419.24     61.90 o 
   7   0   3      493.65      479.92     49.50 o 
   8   0   3      156.32      159.68     21.39 o 
   9   0   3        3.72       11.99     14.81 o 
  10   0   3       70.05       37.39     19.98 o 
  11   0   3      169.55      169.83     41.02 o 
 -10   1   3      141.75      152.95     24.69 o 
  -9   1   3      280.43      361.64     37.01 o 
  -8   1   3       43.67       56.83     11.59 o 
  -7   1   3        8.02        3.51      8.37 o 
  -6   1   3       72.99       77.91      7.66 o 
  -5   1   3     1439.78     1413.66     30.50 o 
  -4   1   3     4779.22     4855.24     87.67 o 
  -3   1   3      359.76      330.86      9.81 o 
  -2   1   3     6078.25     7156.45    132.44 o 
  -1   1   3    17537.36    20604.65    420.74 o 
   0   1   3     2015.26     2307.08     53.91 o 
   1   1   3    17699.46    20850.52    468.64 o 
   2   1   3     5967.29     6881.60    231.63 o 
   3   1   3      349.39      348.94     15.47 o 
   4   1   3     4826.92     4854.68    135.37 o 
   5   1   3     1413.87     1385.00     56.59 o 
   6   1   3       82.31       91.33     14.73 o 
   7   1   3        8.75       -0.39     11.98 o 
   8   1   3       44.53       35.91     20.72 o 
   9   1   3      278.67      226.71     28.21 o 
  10   1   3      140.77      100.45     22.76 o 
  11   1   3       32.19       23.59     28.64 o 
 -10   2   3       10.13      -23.75     23.75 o 
  -9   2   3      126.81      182.41     18.42 o 
  -8   2   3      153.61      166.58     15.84 o 
  -7   2   3       41.07       62.32      9.57 o 
  -6   2   3      905.29      862.43     22.67 o 
  -5   2   3      452.49      506.31     14.01 o 
  -4   2   3     2543.20     2711.33     51.48 o 
  -3   2   3     2904.99     3537.69     69.32 o 
  -2   2   3     2307.72     2735.98     54.07 o 
  -1   2   3     8288.89    10508.19    193.44 o 
   0   2   3    35902.86    42064.22    766.88 o 
   1   2   3     8252.44    10491.36    239.28 o 
   2   2   3     2332.29     2882.09    100.14 o 
   3   2   3     2824.91     3527.45     99.58 o 
   4   2   3     2609.62     2774.81     98.22 o 
   5   2   3      446.51      532.64     41.09 o 
   6   2   3      891.98      874.58     41.92 o 
   7   2   3       41.52       58.33     17.47 o 
   8   2   3      152.33      155.51     36.23 o 
   9   2   3      127.51      133.59     26.89 o 
  10   2   3        9.11       11.81     16.36 o 
 -10   3   3       18.31       34.20     35.28 o 
  -9   3   3      101.60      101.62     22.45 o 
  -8   3   3      143.24      157.74     14.00 o 
  -7   3   3      579.01      563.15     19.67 o 
  -6   3   3      288.45      262.41     12.55 o 
  -5   3   3      440.07      393.30     13.72 o 
  -4   3   3     2956.31     3009.08     60.90 o 
  -3   3   3     3514.24     4039.99     78.09 o 
  -2   3   3      901.40      966.26     21.01 o 
  -1   3   3    16617.05    20328.63    465.30 o 
   0   3   3     1926.28     1945.35     41.66 o 
   1   3   3    16756.22    20576.47    538.18 o 
   2   3   3      871.55      944.80     54.35 o 
   3   3   3     3475.84     4000.77    138.89 o 
   4   3   3     2917.91     3020.24    107.98 o 
   5   3   3      451.75      412.78     26.56 o 
   6   3   3      301.54      319.80     33.48 o 
   7   3   3      566.48      616.36     37.52 o 
   8   3   3      146.83      141.08     36.15 o 
   9   3   3       98.77      104.23     23.14 o 
  10   3   3       17.56       52.65     21.01 o 
 -10   4   3      102.46       60.38     23.10 o 
  -9   4   3      100.57       77.24     16.86 o 
  -8   4   3       95.00       99.21     15.49 o 
  -7   4   3      816.58      776.94     28.25 o 
  -6   4   3      177.35      165.26     10.47 o 
  -5   4   3     1797.24     1728.79     39.42 o 
  -4   4   3      283.95      310.46     11.82 o 
  -3   4   3     1892.77     1970.47     52.07 o 
  -2   4   3     7076.90     7531.82    176.28 o 
  -1   4   3       25.04       31.09      4.85 o 
   0   4   3     1179.63     1159.80     29.89 o 
   1   4   3       29.72       37.11      3.36 o 
   2   4   3     7154.14     7582.92    201.52 o 
   3   4   3     1964.95     2038.22     59.90 o 
   4   4   3      277.58      322.85     22.14 o 
   5   4   3     1805.17     1796.57     70.97 o 
   6   4   3      176.59      171.86     21.02 o 
   7   4   3      815.78      812.55     44.76 o 
   8   4   3       98.06      115.78     18.06 o 
   9   4   3      100.04      135.84     26.57 o 
  10   4   3      100.73      132.68     26.86 o 
 -10   5   3      139.73      139.42     26.13 o 
  -9   5   3       43.36       37.28     15.47 o 
  -8   5   3       98.57       98.22     15.71 o 
  -7   5   3      154.82      140.56     13.81 o 
  -6   5   3      433.42      466.86     22.41 o 
  -5   5   3      395.32      396.45     19.03 o 
  -4   5   3     2218.62     2200.89     58.38 o 
  -3   5   3      408.77      356.67     15.05 o 
  -2   5   3     1541.74     1611.73     43.23 o 
  -1   5   3      991.24     1043.72     28.88 o 
   0   5   3     6501.09     7178.36    166.53 o 
   1   5   3     1037.03     1056.53     24.48 o 
   2   5   3     1562.16     1668.88     41.86 o 
   3   5   3      388.50      330.13     12.76 o 
   4   5   3     2262.06     2184.75     66.85 o 
   5   5   3      397.32      368.35     25.21 o 
   6   5   3      423.18      467.70     34.73 o 
   7   5   3      144.02      126.92     16.93 o 
   8   5   3       98.04      105.98     17.71 o 
   9   5   3       42.83       69.57     22.65 o 
  10   5   3      135.77      117.66     24.01 o 
 -10   6   3        7.80        2.08     19.34 o 
  -9   6   3      220.86      212.11     22.13 o 
  -8   6   3      178.71      168.25     18.52 o 
  -7   6   3       65.21       74.95     12.57 o 
  -6   6   3      100.08       81.94     11.75 o 
  -5   6   3      287.88      224.71     15.15 o 
  -4   6   3      587.67      534.27     21.33 o 
  -3   6   3      546.98      523.75     19.19 o 
  -2   6   3     1453.66     1464.63     40.81 o 
  -1   6   3     2474.08     2479.66     59.87 o 
   0   6   3     1615.47     1597.38     41.05 o 
   1   6   3     2341.33     2337.74     52.19 o 
   2   6   3     1492.84     1546.51     32.25 o 
   3   6   3      521.39      503.25     14.56 o 
   4   6   3      597.99      621.72     25.35 o 
   5   6   3      289.98      225.15     27.71 o 
   6   6   3       87.75       74.44     13.33 o 
   7   6   3       70.44       92.04     23.49 o 
   8   6   3      185.54      181.01     21.60 o 
   9   6   3      223.97      113.00     25.62 o 
  10   6   3        6.24       17.16     38.49 o 
 -10   7   3       99.35      108.74     28.08 o 
  -9   7   3       11.20       -4.46     13.77 o 
  -8   7   3      211.07      196.00     19.91 o 
  -7   7   3       83.21      101.32     13.84 o 
  -6   7   3     1561.03     1410.47     44.46 o 
  -5   7   3      282.66      292.89     16.97 o 
  -4   7   3       24.55       35.26      7.76 o 
  -3   7   3       24.04       13.65      6.15 o 
  -2   7   3      174.24      201.87     11.36 o 
  -1   7   3       94.48       85.42      7.75 o 
   0   7   3       15.35       11.18      4.83 o 
   1   7   3       89.15       76.36      6.10 o 
   2   7   3      172.74      175.22      7.61 o 
   3   7   3       20.89       14.43      5.33 o 
   4   7   3       24.02       40.23     10.87 o 
   5   7   3      292.72      261.95     18.82 o 
   6   7   3     1572.19     1438.78     51.85 o 
   7   7   3       80.92       84.96     23.41 o 
   8   7   3      211.97      164.80     21.66 o 
   9   7   3        9.60       37.14     23.87 o 
 -10   8   3      169.69      191.15     25.53 o 
  -9   8   3       18.67       52.43     16.89 o 
  -8   8   3      131.90      153.75     18.74 o 
  -7   8   3      260.88      200.01     21.82 o 
  -6   8   3     1123.92     1083.95     38.17 o 
  -5   8   3      320.49      346.47     35.24 o 
  -4   8   3      373.73      406.60     18.93 o 
  -3   8   3     2246.90     2183.69     59.42 o 
  -2   8   3      698.52      818.46     30.96 o 
  -1   8   3      976.50      976.94     29.64 o 
   0   8   3      369.58      398.52     15.79 o 
   1   8   3      954.06     1044.11     30.22 o 
   2   8   3      655.51      755.72     19.45 o 
   3   8   3     2261.82     2273.32     51.19 o 
   4   8   3      380.71      391.15     16.25 o 
   5   8   3      326.84      328.58     21.14 o 
   6   8   3     1160.26     1228.55     45.80 o 
   7   8   3      256.98      239.39     32.24 o 
   8   8   3      129.62      149.44     27.33 o 
   9   8   3       18.99       29.59     23.82 o 
  10   8   3      170.43      184.24     54.13 o 
  -9   9   3      189.05      165.59     22.29 o 
  -8   9   3       55.03       57.50     17.80 o 
  -7   9   3      279.54      328.16     29.04 o 
  -6   9   3      797.70      786.44     40.11 o 
  -5   9   3      217.90      260.71     17.48 o 
  -4   9   3      318.37      350.49     19.82 o 
  -3   9   3       36.29       29.28      7.73 o 
  -2   9   3     2450.23     2453.82     65.79 o 
  -1   9   3      894.29      887.77     27.89 o 
   0   9   3     6234.01     6732.73    142.25 o 
   1   9   3      891.18      921.69     24.17 o 
   2   9   3     2460.42     2600.69     53.24 o 
   3   9   3       36.78       33.74      5.58 o 
   4   9   3      326.17      350.96     20.58 o 
   5   9   3      219.97      285.86     20.30 o 
   6   9   3      763.79      795.61     36.97 o 
   7   9   3      270.00      287.23     33.34 o 
   8   9   3       53.10       58.57     22.86 o 
   9   9   3      191.54      217.15     34.50 o 
  -9  10   3      212.04      243.62     26.09 o 
  -8  10   3      148.73      158.66     22.79 o 
  -7  10   3      183.60      183.97     21.89 o 
  -6  10   3      411.20      427.49     28.57 o 
  -5  10   3     1024.59      964.41     38.09 o 
  -4  10   3      274.47      290.07     17.54 o 
  -3  10   3     2235.40     2118.57     58.08 o 
  -2  10   3        2.46        6.36      6.35 o 
  -1  10   3     2167.29     2063.33     55.29 o 
   0  10   3     1110.79     1216.80     31.46 o 
   1  10   3     2116.11     2079.57     44.96 o 
   2  10   3        3.55        3.43      4.79 o 
   3  10   3     2241.51     2119.20     50.48 o 
   4  10   3      276.46      318.35     25.09 o 
   5  10   3     1030.26      973.96     53.19 o 
   6  10   3      412.59      463.83     38.87 o 
   7  10   3      186.85      203.65     30.17 o 
   8  10   3      151.15      172.38     31.33 o 
   9  10   3      211.84      182.57     35.80 o 
  -9  11   3      101.89      125.03     25.84 o 
  -8  11   3      440.82      417.35     33.76 o 
  -7  11   3        5.16       -3.46     13.87 o 
  -6  11   3      375.51      316.45     25.81 o 
  -5  11   3       21.00       17.73     10.15 o 
  -4  11   3       51.01       40.69     12.76 o 
  -3  11   3      469.18      446.44     25.18 o 
  -2  11   3     1940.77     1904.45     53.27 o 
  -1  11   3      927.10      955.05     31.10 o 
   0  11   3        3.87       -0.30      5.49 o 
   1  11   3      955.28      997.49     26.00 o 
   2  11   3     1932.15     1939.18     42.95 o 
   3  11   3      485.11      476.36     20.04 o 
   4  11   3       49.19       41.94     14.98 o 
   5  11   3       22.53       50.82     57.38 o 
   6  11   3      366.01      368.57     40.61 o 
   7  11   3        4.92       20.97     19.35 o 
   8  11   3      440.21      522.65     47.66 o 
   9  11   3      101.01      144.58     34.81 o 
  -9  12   3       32.71       45.31     38.66 o 
  -8  12   3        0.45       -9.74     20.99 o 
  -7  12   3      201.44      188.57     73.55 o 
  -6  12   3       16.83       -1.08     14.65 o 
  -5  12   3       75.31       52.17     14.24 o 
  -4  12   3      474.36      476.86     31.52 o 
  -3  12   3      548.21      579.79     24.63 o 
  -2  12   3     2314.36     2426.44     65.30 o 
  -1  12   3      198.91      221.28     12.91 o 
   0  12   3      173.54      208.71     11.62 o 
   1  12   3      188.80      203.02     15.92 o 
   2  12   3     2296.29     2418.37     65.60 o 
   3  12   3      547.75      538.93     25.15 o 
   4  12   3      472.83      444.31     45.65 o 
   5  12   3       79.08       55.91     15.62 o 
   6  12   3       18.63        2.48     27.89 o 
   7  12   3      205.16      265.25     34.33 o 
   8  12   3        0.48        7.95     23.75 o 
   9  12   3       32.29       18.65     29.77 o 
  -8  13   3       32.18       55.31     45.18 o 
  -7  13   3      130.64      164.17     30.27 o 
  -6  13   3       68.50       54.10     23.26 o 
  -5  13   3      646.48      589.59     33.96 o 
  -4  13   3       44.42       36.17     13.58 o 
  -3  13   3      425.38      455.85     22.33 o 
  -2  13   3      122.39      109.97     12.46 o 
  -1  13   3      139.27      116.42     10.06 o 
   0  13   3      466.08      439.46     16.91 o 
   1  13   3      135.85      111.46     11.02 o 
   2  13   3      115.83      138.35     14.41 o 
   3  13   3      421.17      385.33     28.60 o 
   4  13   3       41.32       51.53     14.87 o 
   5  13   3      647.87      614.05     37.04 o 
   6  13   3       73.15       76.13     18.82 o 
   7  13   3      129.30      124.52     30.07 o 
   8  13   3       32.62       28.73     25.90 o 
  -8  14   3      108.58      140.21     45.88 o 
  -7  14   3       66.37       78.72     41.98 o 
  -6  14   3      328.45      329.79     38.62 o 
  -5  14   3      405.48      433.05     39.44 o 
  -4  14   3      177.34      165.01     19.61 o 
  -3  14   3      151.31      135.08     17.35 o 
  -2  14   3       55.75       58.26      9.41 o 
  -1  14   3      349.84      346.86     16.02 o 
   0  14   3       56.91       44.45      9.43 o 
   1  14   3      349.87      331.24     17.76 o 
   2  14   3       63.41       56.99     12.30 o 
   3  14   3      145.25      126.95     18.74 o 
   4  14   3      188.46      149.95     20.69 o 
   5  14   3      410.89      390.72     31.97 o 
   6  14   3      329.85      376.39     32.75 o 
   7  14   3       68.28       72.97     22.52 o 
   8  14   3      106.75       79.81     25.48 o 
  -7  15   3       99.59       53.64     42.11 o 
  -6  15   3       21.00        2.09     35.15 o 
  -5  15   3       78.57       79.76     23.42 o 
  -4  15   3      400.96      448.38     39.26 o 
  -3  15   3      102.31      116.64     14.40 o 
  -2  15   3      594.62      531.89     20.69 o 
  -1  15   3       84.68      105.78     12.86 o 
   0  15   3        9.38       -3.77      8.36 o 
   1  15   3       83.34      119.32     18.59 o 
   2  15   3      594.35      517.77     27.01 o 
   3  15   3       98.86      136.08     23.04 o 
   4  15   3      400.61      473.31     33.51 o 
   5  15   3       75.57       41.70     17.08 o 
   6  15   3       21.44       28.87     19.49 o 
   7  15   3       97.61      125.12     25.91 o 
  -7  16   3       81.96       75.57     31.02 o 
  -6  16   3       70.22       65.49     28.18 o 
  -5  16   3      127.71      164.91     36.93 o 
  -4  16   3       16.69       12.76     19.37 o 
  -3  16   3      184.70      170.58     26.45 o 
  -2  16   3      380.95      405.85     24.44 o 
  -1  16   3      149.52      170.77     14.88 o 
   0  16   3       32.01       34.62     10.55 o 
   1  16   3      148.30      142.84     16.83 o 
   2  16   3      385.05      502.41     31.89 o 
   3  16   3      192.56      158.98     27.85 o 
   4  16   3       16.61       21.19     21.56 o 
   5  16   3      123.43      161.34     25.21 o 
   6  16   3       70.01       86.98     23.44 o 
   7  16   3       79.66       58.04     25.15 o 
  -6  17   3      288.29      467.57     65.77 o 
  -5  17   3       69.83       18.18     22.73 o 
  -4  17   3      121.91      145.01     29.13 o 
  -3  17   3      347.97      303.19     40.61 o 
  -2  17   3       96.41       68.89     26.12 o 
  -1  17   3      241.53      266.84     23.66 o 
   0  17   3       41.51       61.78     17.60 o 
   1  17   3      242.81      287.02     22.19 o 
   2  17   3       93.80      115.35     25.34 o 
   3  17   3      350.76      276.29     35.33 o 
   4  17   3      122.88      110.44     21.95 o 
   5  17   3       69.78       85.96     25.06 o 
   6  17   3      290.56      386.52     45.07 o 
  -5  18   3       34.24       12.86     26.35 o 
  -4  18   3       38.39       67.04     25.66 o 
  -3  18   3       12.93        6.12     21.02 o 
  -2  18   3       40.83       44.55     27.90 o 
  -1  18   3       51.51       39.07     24.17 o 
   0  18   3       48.25       51.85     23.35 o 
   1  18   3       48.52       38.94     22.18 o 
   2  18   3       41.48       24.40     16.70 o 
   3  18   3       14.33       53.73     19.30 o 
   4  18   3       37.07       30.65     19.90 o 
   5  18   3       34.61       42.04     21.85 o 
  -4  19   3      125.63      126.46     32.61 o 
  -3  19   3       56.44       38.92     26.16 o 
  -2  19   3      132.66      122.49     29.29 o 
  -1  19   3      111.42      114.54     29.31 o 
   0  19   3       19.12       29.59     25.00 o 
   1  19   3      113.02      138.04     28.16 o 
   2  19   3      128.12      150.78     30.95 o 
   3  19   3       55.52       52.09     21.37 o 
   4  19   3      123.70      116.63     27.62 o 
  -3  20   3      143.17      156.24     33.68 o 
  -2  20   3      124.76      111.82     48.37 o 
  -1  20   3       10.05      -23.92     23.92 o 
   0  20   3        3.35       -1.01     26.28 o 
   1  20   3       10.65       10.49     24.23 o 
   2  20   3      126.82      134.87     48.48 o 
   3  20   3      141.81      176.76     35.94 o 
  -1  21   3       43.67      105.36     47.98 o 
   0  21   3        3.31        1.93     30.36 o 
   1  21   3       46.15       58.16     46.59 o 
   0   0   4        2.70       -3.85      3.85 o 
   1   0   4     1639.69     2161.94     51.72 o 
   2   0   4      446.05      569.23     17.19 o 
   3   0   4      724.74      588.70     18.78 o 
   4   0   4      544.23      436.73     16.87 o 
   5   0   4     2772.88     2774.60     71.70 o 
   6   0   4       66.53       77.52     11.42 o 
   7   0   4        3.56      -20.85     20.85 o 
   8   0   4      461.07      539.82     33.03 o 
   9   0   4      180.78      145.56     21.84 o 
  10   0   4        0.25      -16.21     16.21 o 
 -10   1   4      107.17       78.12     21.99 o 
  -9   1   4       36.81       55.47     17.34 o 
  -8   1   4     1113.45     1087.13     45.86 o 
  -7   1   4     1390.94     1298.28     38.86 o 
  -6   1   4      201.42      162.05     10.58 o 
  -5   1   4     1065.43     1117.87     28.94 o 
  -4   1   4      821.92      790.64     18.78 o 
  -3   1   4      701.02      863.03     18.90 o 
  -2   1   4     8880.57    10060.00    205.72 o 
  -1   1   4    13286.92    15056.82    339.95 o 
   0   1   4      330.52      400.05     12.27 o 
   1   1   4    13090.86    14924.15    340.31 o 
   2   1   4     8835.04     9937.76    229.55 o 
   3   1   4      716.51      866.51     29.30 o 
   4   1   4      849.06      807.36     28.98 o 
   5   1   4     1052.21     1078.73     38.66 o 
   6   1   4      206.66      196.32     19.08 o 
   7   1   4     1398.18     1306.31     57.63 o 
   8   1   4     1110.20     1125.61     77.43 o 
   9   1   4       36.17       59.54     18.10 o 
  10   1   4      106.73      134.08     22.76 o 
 -10   2   4       50.08       52.53     36.67 o 
  -9   2   4      305.15      343.39     28.58 o 
  -8   2   4       65.29       69.08     12.34 o 
  -7   2   4       30.20       25.15      7.57 o 
  -6   2   4      481.61      475.25     16.60 o 
  -5   2   4      508.36      524.31     16.49 o 
  -4   2   4     1068.37     1111.68     24.51 o 
  -3   2   4      678.13      643.09     16.92 o 
  -2   2   4     5597.33     6185.38    107.75 o 
  -1   2   4     5787.77     7180.95    147.11 o 
   0   2   4      126.10      127.03      7.69 o 
   1   2   4     5732.86     7099.45    164.29 o 
   2   2   4     5590.48     6227.81    166.90 o 
   3   2   4      715.46      660.41     24.47 o 
   4   2   4     1119.19     1208.70     39.02 o 
   5   2   4      486.53      528.35     51.01 o 
   6   2   4      478.60      490.87     68.85 o 
   7   2   4       26.21       18.58     12.81 o 
   8   2   4       67.09       29.69     26.22 o 
   9   2   4      300.15      297.52     59.97 o 
  10   2   4       48.09       77.36     23.57 o 
 -10   3   4      257.77      313.84     57.34 o 
  -9   3   4       83.01       53.11     21.04 o 
  -8   3   4      643.83      582.81     23.84 o 
  -7   3   4      358.08      342.05     15.83 o 
  -6   3   4      753.45      698.29     21.70 o 
  -5   3   4     1192.15     1116.97     25.66 o 
  -4   3   4     2570.68     2872.77     54.28 o 
  -3   3   4      992.32     1241.86     27.97 o 
  -2   3   4     4238.27     4236.25     81.01 o 
  -1   3   4     3970.17     4459.33     83.89 o 
   0   3   4      866.41      957.14     22.33 o 
   1   3   4     4000.61     4437.76     93.00 o 
   2   3   4     4300.22     4236.07    116.65 o 
   3   3   4     1048.76     1260.46     49.89 o 
   4   3   4     2575.55     2973.37    104.80 o 
   5   3   4     1198.32     1033.57     47.81 o 
   6   3   4      744.47      694.94     37.50 o 
   7   3   4      355.44      366.74     59.51 o 
   8   3   4      644.38      502.29     57.47 o 
   9   3   4       84.16       79.88     37.06 o 
  10   3   4      251.49      288.36     26.21 o 
 -10   4   4        6.23       -3.94     32.20 o 
  -9   4   4       15.68       11.41     13.76 o 
  -8   4   4      728.30      629.68     32.05 o 
  -7   4   4      649.34      679.33     31.84 o 
  -6   4   4      429.19      387.43     16.87 o 
  -5   4   4       25.90       41.63      6.12 o 
  -4   4   4        6.25        4.83      4.47 o 
  -3   4   4     2348.82     2431.64     49.38 o 
  -2   4   4       95.96       95.83      7.94 o 
  -1   4   4     2321.73     2487.14     61.32 o 
   0   4   4    37534.73    41618.66    830.38 o 
   1   4   4     2289.84     2510.90     70.74 o 
   2   4   4       89.48      101.45      7.83 o 
   3   4   4     2306.15     2467.31     89.61 o 
   4   4   4        4.90       22.35     15.67 o 
   5   4   4       27.71       42.01     11.50 o 
   6   4   4      422.13      350.07     28.19 o 
   7   4   4      649.68      693.92     83.26 o 
   8   4   4      739.31      727.55     72.97 o 
   9   4   4       16.38      -10.26     17.72 o 
  10   4   4        5.14        8.32     25.56 o 
 -10   5   4      246.89      275.63     31.35 o 
  -9   5   4      122.24      129.38     18.50 o 
  -8   5   4       12.63       -2.92      9.93 o 
  -7   5   4      983.95      975.79     32.17 o 
  -6   5   4      516.07      486.66     28.25 o 
  -5   5   4      822.21      717.72     26.68 o 
  -4   5   4     1208.53     1128.52     34.42 o 
  -3   5   4      130.51      186.87     11.59 o 
  -2   5   4     1543.82     1487.24     49.60 o 
  -1   5   4     2807.21     2804.57     69.23 o 
   0   5   4      103.22       99.19      6.73 o 
   1   5   4     2809.85     2857.22     80.28 o 
   2   5   4     1589.39     1499.67     38.33 o 
   3   5   4      121.21      165.78     11.87 o 
   4   5   4     1174.63     1115.51     38.88 o 
   5   5   4      831.36      738.67     47.03 o 
   6   5   4      522.04      508.73     26.88 o 
   7   5   4      968.16      955.44     40.37 o 
   8   5   4       11.06       -9.80     12.09 o 
   9   5   4      122.58      150.62     26.77 o 
  10   5   4      246.51      300.03     63.82 o 
 -10   6   4        9.11       29.79     20.88 o 
  -9   6   4      162.44      153.16     19.79 o 
  -8   6   4      420.43      448.33     23.98 o 
  -7   6   4       99.42      111.51     12.87 o 
  -6   6   4     1080.90     1015.12     34.84 o 
  -5   6   4      170.58      146.55     12.83 o 
  -4   6   4      638.95      670.26     24.63 o 
  -3   6   4     1794.24     1855.72     54.01 o 
  -2   6   4     3188.09     3521.44     87.75 o 
  -1   6   4     1471.37     1309.85     35.12 o 
   0   6   4      997.93     1171.46     31.56 o 
   1   6   4     1442.33     1272.30     49.56 o 
   2   6   4     3309.73     3612.80     86.06 o 
   3   6   4     1750.83     1835.67     49.39 o 
   4   6   4      659.69      723.42     28.27 o 
   5   6   4      152.79      140.35     16.13 o 
   6   6   4     1080.52      930.76     38.97 o 
   7   6   4       97.42      107.71     16.55 o 
   8   6   4      421.48      420.86     29.58 o 
   9   6   4      161.66      124.77     44.43 o 
  10   6   4        9.45       20.67     39.09 o 
 -10   7   4       93.91      118.42     26.77 o 
  -9   7   4       14.60       24.07     15.24 o 
  -8   7   4      449.30      468.84     28.40 o 
  -7   7   4      241.81      217.30     16.25 o 
  -6   7   4      554.73      536.92     24.82 o 
  -5   7   4     3820.81     3983.95    117.40 o 
  -4   7   4       57.58       68.25      9.41 o 
  -3   7   4     1571.71     1493.95     42.65 o 
  -2   7   4      337.54      388.82     16.32 o 
  -1   7   4     2008.05     2137.73     55.09 o 
   0   7   4       30.39       56.10      6.33 o 
   1   7   4     1981.66     2146.99     47.86 o 
   2   7   4      342.06      386.88     12.20 o 
   3   7   4     1590.52     1529.36     37.05 o 
   4   7   4       54.25       80.67     15.59 o 
   5   7   4     3832.94     4018.64    141.76 o 
   6   7   4      568.71      463.20     32.76 o 
   7   7   4      255.51      203.20     20.81 o 
   8   7   4      440.92      474.00     31.81 o 
   9   7   4       16.72       71.34     36.19 o 
  10   7   4       94.03      115.85     46.55 o 
 -10   8   4       20.68       26.97     20.12 o 
  -9   8   4       63.15       71.16     17.12 o 
  -8   8   4       47.67       73.50     15.30 o 
  -7   8   4      174.92      127.21     15.99 o 
  -6   8   4      345.78      383.53     21.41 o 
  -5   8   4      594.40      646.33     28.84 o 
  -4   8   4      505.01      542.52     22.46 o 
  -3   8   4     2157.40     2027.20     56.21 o 
  -2   8   4      132.48      129.75     10.59 o 
  -1   8   4      541.62      545.25     19.68 o 
   0   8   4     1672.79     1533.89     41.37 o 
   1   8   4      563.76      566.23     16.30 o 
   2   8   4      123.18      118.93      6.81 o 
   3   8   4     2180.35     2140.74     49.60 o 
   4   8   4      485.94      518.98     26.35 o 
   5   8   4      590.90      553.37     28.21 o 
   6   8   4      355.05      314.06     23.22 o 
   7   8   4      182.11      185.59     26.82 o 
   8   8   4       48.61       51.09     22.56 o 
   9   8   4       61.37       78.79     27.55 o 
  10   8   4       21.03        6.20     42.86 o 
  -9   9   4       44.05       64.12     29.75 o 
  -8   9   4      279.36      300.78     24.66 o 
  -7   9   4      563.55      526.63     33.60 o 
  -6   9   4      253.70      266.74     19.12 o 
  -5   9   4      691.44      651.94     40.86 o 
  -4   9   4     1393.22     1323.36     45.54 o 
  -3   9   4      536.36      573.09     23.09 o 
  -2   9   4     1193.51     1322.99     39.31 o 
  -1   9   4      130.90      147.72     10.76 o 
   0   9   4     1544.71     1502.51     41.39 o 
   1   9   4      138.87      142.04      8.19 o 
   2   9   4     1191.87     1366.46     30.85 o 
   3   9   4      544.32      581.90     16.47 o 
   4   9   4     1376.72     1330.33     42.09 o 
   5   9   4      713.30      724.39     37.21 o 
   6   9   4      261.18      248.47     40.70 o 
   7   9   4      557.92      581.22     44.24 o 
   8   9   4      268.38      323.09     37.59 o 
   9   9   4       44.17       41.89     26.16 o 
  -9  10   4       70.73       81.09     19.01 o 
  -8  10   4       44.87       43.54     15.89 o 
  -7  10   4       78.99       76.70     17.87 o 
  -6  10   4     1201.95     1154.11     40.52 o 
  -5  10   4      185.08      201.51     16.06 o 
  -4  10   4      638.38      610.22     25.68 o 
  -3  10   4      801.66      810.18     28.52 o 
  -2  10   4     1308.70     1288.54     39.31 o 
  -1  10   4      259.42      224.29     13.43 o 
   0  10   4       20.69       27.54      8.54 o 
   1  10   4      271.91      254.55     16.61 o 
   2  10   4     1329.39     1367.47     33.45 o 
   3  10   4      813.93      788.84     24.20 o 
   4  10   4      659.12      669.09     33.60 o 
   5  10   4      178.35      149.56     18.81 o 
   6  10   4     1212.93     1226.66     67.74 o 
   7  10   4       78.24       68.35     40.35 o 
   8  10   4       45.49        9.02     19.85 o 
   9  10   4       74.00       71.99     29.10 o 
  -9  11   4       18.94        9.73     20.56 o 
  -8  11   4      112.06      107.53     18.91 o 
  -7  11   4      148.54      153.96     26.30 o 
  -6  11   4      142.79      198.98     27.46 o 
  -5  11   4      920.75      772.60     71.94 o 
  -4  11   4      299.82      273.38     17.71 o 
  -3  11   4       59.32       44.75      9.53 o 
  -2  11   4      550.04      562.97     22.79 o 
  -1  11   4      474.93      505.93     29.80 o 
   0  11   4      431.06      412.65     18.40 o 
   1  11   4      485.35      545.65     17.14 o 
   2  11   4      553.89      567.67     25.66 o 
   3  11   4       58.81       40.70      9.58 o 
   4  11   4      300.30      265.90     23.18 o 
   5  11   4      943.22      860.59     93.55 o 
   6  11   4      142.57      142.17     20.92 o 
   7  11   4      148.50      125.99     26.52 o 
   8  11   4      116.62      162.46     31.69 o 
   9  11   4       17.74       14.00     26.69 o 
  -9  12   4       23.13       13.32     22.97 o 
  -8  12   4       67.95       72.79     28.12 o 
  -7  12   4      318.71      339.90     30.01 o 
  -6  12   4       59.38       86.97     17.08 o 
  -5  12   4        2.41       -2.51     11.41 o 
  -4  12   4      726.46      731.58     29.10 o 
  -3  12   4      536.08      494.11     23.20 o 
  -2  12   4      270.27      257.28     21.26 o 
  -1  12   4      527.39      498.52     21.33 o 
   0  12   4       20.57       20.69      7.14 o 
   1  12   4      514.15      483.43     19.43 o 
   2  12   4      283.37      317.64     18.79 o 
   3  12   4      550.26      524.77     30.46 o 
   4  12   4      733.86      718.22     37.74 o 
   5  12   4        3.94       16.12     12.00 o 
   6  12   4       64.81       38.59     16.96 o 
   7  12   4      318.60      334.33     35.54 o 
   8  12   4       67.02       87.39     22.17 o 
   9  12   4       22.46       32.22     23.61 o 
  -8  13   4       35.44       51.93     47.59 o 
  -7  13   4       24.90       16.67     21.92 o 
  -6  13   4      195.24      227.81     24.39 o 
  -5  13   4      304.80      272.85     24.92 o 
  -4  13   4      406.07      365.32     21.79 o 
  -3  13   4     1877.42     1906.79     55.38 o 
  -2  13   4      925.65      776.04     29.80 o 
  -1  13   4      466.87      450.62     18.80 o 
   0  13   4      194.02      184.00     13.47 o 
   1  13   4      461.03      451.80     19.37 o 
   2  13   4      916.14      869.28     31.91 o 
   3  13   4     1906.09     1827.68     71.16 o 
   4  13   4      396.90      391.24     29.06 o 
   5  13   4      294.53      356.97     29.19 o 
   6  13   4      199.03      194.34     25.06 o 
   7  13   4       22.94       40.27     20.12 o 
   8  13   4       34.56       70.07     22.59 o 
  -8  14   4       51.86       65.94     31.69 o 
  -7  14   4      102.32      123.04     29.12 o 
  -6  14   4       62.96       72.09     24.88 o 
  -5  14   4      218.21      288.16     26.14 o 
  -4  14   4      309.73      335.31     29.33 o 
  -3  14   4      662.72      647.03     30.90 o 
  -2  14   4      810.56      763.99     29.76 o 
  -1  14   4      145.59      155.83     19.64 o 
   0  14   4      739.18      670.01     25.21 o 
   1  14   4      134.43      160.07     14.75 o 
   2  14   4      797.41      803.70     35.65 o 
   3  14   4      678.94      649.21     36.12 o 
   4  14   4      308.43      320.17     27.88 o 
   5  14   4      212.79      242.44     33.13 o 
   6  14   4       63.72       51.08     18.54 o 
   7  14   4       98.64      107.91     24.26 o 
   8  14   4       51.98       53.91     24.69 o 
  -7  15   4      160.90      229.40     92.27 o 
  -6  15   4      117.39      144.83     31.10 o 
  -5  15   4      240.63      289.88     35.07 o 
  -4  15   4        2.93       11.77     35.84 o 
  -3  15   4       36.65       58.83     12.89 o 
  -2  15   4      423.90      380.89     20.56 o 
  -1  15   4      592.43      648.74     24.86 o 
   0  15   4      178.57      197.31     15.08 o 
   1  15   4      589.45      523.56     27.27 o 
   2  15   4      424.46      455.93     25.32 o 
   3  15   4       32.28       28.56     13.90 o 
   4  15   4        3.17        9.03     14.30 o 
   5  15   4      245.62      276.75     28.84 o 
   6  15   4      114.85      130.64     24.24 o 
   7  15   4      162.02      197.31     30.63 o 
  -7  16   4       18.20      -16.82     27.03 o 
  -6  16   4      284.91      253.67     38.60 o 
  -5  16   4      148.88      240.85     43.90 o 
  -4  16   4      190.78      153.65     45.42 o 
  -3  16   4       36.21       43.31     15.60 o 
  -2  16   4       71.01       59.55     12.08 o 
  -1  16   4        9.15       -4.42      9.42 o 
   0  16   4      405.77      384.02     24.04 o 
   1  16   4        7.08       -2.03     10.89 o 
   2  16   4       74.63       61.29     16.21 o 
   3  16   4       35.13       37.13     15.84 o 
   4  16   4      199.76      201.33     25.14 o 
   5  16   4      151.84      196.09     31.39 o 
   6  16   4      288.01      332.23     34.14 o 
   7  16   4       17.51       14.40     27.39 o 
  -6  17   4       44.52       -3.64     36.28 o 
  -5  17   4       25.43       15.00     37.88 o 
  -4  17   4       27.23       20.67     19.96 o 
  -3  17   4      119.78      124.49     26.10 o 
  -2  17   4       38.77       39.40     15.77 o 
  -1  17   4       59.37       66.97     12.85 o 
   0  17   4      505.15      494.57     27.64 o 
   1  17   4       63.47       68.19     15.03 o 
   2  17   4       36.88       39.86     22.78 o 
   3  17   4      119.75      121.25     21.78 o 
   4  17   4       27.88       28.19     18.60 o 
   5  17   4       26.61       24.47     19.47 o 
   6  17   4       45.42       50.11     22.90 o 
  -5  18   4       87.24      170.44     32.74 o 
  -4  18   4       51.52        8.46     40.57 o 
  -3  18   4      243.34      273.12     84.17 o 
  -2  18   4       84.52      100.09     27.68 o 
  -1  18   4       51.41       30.80     17.05 o 
   0  18   4       12.04       12.66     16.32 o 
   1  18   4       52.99       83.60     16.92 o 
   2  18   4       86.81      110.77     29.84 o 
   3  18   4      242.58      271.15     29.36 o 
   4  18   4       51.57       65.49     20.97 o 
   5  18   4       89.75      126.29     29.00 o 
  -4  19   4        6.14       20.38     42.84 o 
  -3  19   4        9.04      -14.69     36.71 o 
  -2  19   4      143.14      120.97     46.03 o 
  -1  19   4       78.07       30.36     25.44 o 
   0  19   4      147.93      141.41     22.64 o 
   1  19   4       79.70       92.65     25.43 o 
   2  19   4      144.71      176.89     55.80 o 
   3  19   4        9.18       21.60     19.67 o 
   4  19   4        5.30        4.46     21.28 o 
  -3  20   4       53.05       79.43     30.49 o 
  -2  20   4       52.32       66.62     41.26 o 
  -1  20   4       65.13       43.87     27.45 o 
   0  20   4      173.11      257.55     44.23 o 
   1  20   4       64.17       71.77     38.14 o 
   2  20   4       50.59       50.21     27.27 o 
   3  20   4       53.64       85.37     32.67 o 
   0  21   4        1.65       52.36     40.35 o 
   1   0   5     6486.90     7857.46    180.24 o 
   2   0   5     1339.65     1392.89     36.08 o 
   3   0   5     1222.49     1482.25     46.19 o 
   4   0   5     1546.50     1608.23     43.74 o 
   5   0   5      135.28      162.74     11.71 o 
   6   0   5      289.29      347.86     24.02 o 
   7   0   5      168.24      153.21     21.90 o 
   8   0   5      169.57      164.80     25.66 o 
   9   0   5      108.40      107.24     19.95 o 
  10   0   5        9.42       -1.24     18.26 o 
 -10   1   5      113.29       98.84     22.46 o 
  -9   1   5      107.43      139.49     21.57 o 
  -8   1   5        7.31      -10.17     12.49 o 
  -7   1   5     1078.77     1080.09     43.70 o 
  -6   1   5      409.17      464.23     22.77 o 
  -5   1   5      610.70      644.38     22.63 o 
  -4   1   5     3000.00     3143.78     77.96 o 
  -3   1   5     3436.11     3764.84    105.01 o 
  -2   1   5    14854.74    15486.85    352.68 o 
  -1   1   5    17327.31    19901.99    452.86 o 
   0   1   5     1082.26     1249.87     31.42 o 
   1   1   5    17390.21    20087.50    453.26 o 
   2   1   5    14918.62    15511.99    353.38 o 
   3   1   5     3403.68     3737.74    105.47 o 
   4   1   5     3014.31     3131.88     78.97 o 
   5   1   5      639.38      654.70     41.32 o 
   6   1   5      407.81      450.18     39.25 o 
   7   1   5     1075.79     1049.76     53.93 o 
   8   1   5        8.31       12.35     16.28 o 
   9   1   5      106.63      160.57     22.63 o 
  10   1   5      116.81      162.94     25.72 o 
 -10   2   5       29.32        4.21     19.35 o 
  -9   2   5      236.99      233.09     34.51 o 
  -8   2   5      232.85      261.62     23.29 o 
  -7   2   5      474.54      439.42     19.31 o 
  -6   2   5      109.92      109.48     10.10 o 
  -5   2   5     1279.99     1270.48     28.02 o 
  -4   2   5     1233.36     1043.76     23.20 o 
  -3   2   5     3969.43     4227.94     75.84 o 
  -2   2   5     1729.51     1848.38     41.26 o 
  -1   2   5     8895.66    10507.45    217.08 o 
   0   2   5        2.68        3.88      3.49 o 
   1   2   5     8992.66    10697.18    242.29 o 
   2   2   5     1683.31     1836.06     47.01 o 
   3   2   5     4003.84     4200.47    117.54 o 
   4   2   5     1219.83     1060.14     36.66 o 
   5   2   5     1205.52     1219.97     43.39 o 
   6   2   5      113.47      146.85     21.41 o 
   7   2   5      466.73      433.35     31.19 o 
   8   2   5      237.02      220.07     28.37 o 
   9   2   5      239.61      205.78     45.23 o 
  10   2   5       31.75       34.18     19.66 o 
 -10   3   5        8.32      -25.87     25.87 o 
  -9   3   5      278.71      314.08     37.00 o 
  -8   3   5      202.57      210.55     17.37 o 
  -7   3   5      254.99      197.83     12.75 o 
  -6   3   5      507.34      493.21     17.17 o 
  -5   3   5      370.74      298.58     12.39 o 
  -4   3   5     1052.32      908.00     26.22 o 
  -3   3   5      501.41      524.94     15.53 o 
  -2   3   5     5554.89     6309.78    119.59 o 
  -1   3   5     9497.76    10738.03    217.90 o 
   0   3   5    12970.92    14836.47    302.90 o 
   1   3   5     9432.14    10490.88    216.91 o 
   2   3   5     5650.49     6414.47    171.83 o 
   3   3   5      484.88      526.77     21.97 o 
   4   3   5     1044.72      980.56     41.55 o 
   5   3   5      351.82      342.23     23.83 o 
   6   3   5      496.35      481.15    115.83 o 
   7   3   5      253.83      249.31     24.82 o 
   8   3   5      211.59      159.28     35.93 o 
   9   3   5      281.27      302.18     35.39 o 
  10   3   5        8.87       12.74     15.94 o 
 -10   4   5      107.36      167.56     45.21 o 
  -9   4   5       16.60       -0.64     14.95 o 
  -8   4   5       55.93       63.02     10.55 o 
  -7   4   5      704.02      717.82     22.53 o 
  -6   4   5     2940.92     2866.84     56.72 o 
  -5   4   5     1222.95     1234.98     27.73 o 
  -4   4   5     3280.17     3359.27     62.25 o 
  -3   4   5      794.14      830.97     20.15 o 
  -2   4   5     1253.28     1278.71     25.04 o 
  -1   4   5     2856.28     2728.52     58.40 o 
   0   4   5     2303.87     2681.35     57.84 o 
   1   4   5     2835.85     2713.28     66.57 o 
   2   4   5     1209.09     1329.08     50.84 o 
   3   4   5      783.99      815.72     37.27 o 
   4   4   5     3271.54     3354.26    121.05 o 
   5   4   5     1233.56     1140.13    105.23 o 
   6   4   5     3023.15     2803.07    108.30 o 
   7   4   5      724.97      703.59    102.96 o 
   8   4   5       52.38      -22.58     22.58 o 
   9   4   5       15.00       23.37     20.78 o 
  10   4   5      103.37      129.57     24.66 o 
 -10   5   5       29.33       72.68     36.67 o 
  -9   5   5      854.91      850.66     39.35 o 
  -8   5   5       21.90       30.81     11.24 o 
  -7   5   5     1048.72      922.47     46.85 o 
  -6   5   5      907.26     1012.77     34.07 o 
  -5   5   5       57.04       32.13      7.42 o 
  -4   5   5     2765.38     2953.88     67.58 o 
  -3   5   5      443.31      452.08     18.22 o 
  -2   5   5     2339.57     2439.16     62.36 o 
  -1   5   5     1781.88     1920.02     48.74 o 
   0   5   5     1083.74     1026.07     23.95 o 
   1   5   5     1761.57     1871.84     56.30 o 
   2   5   5     2397.19     2477.43     60.35 o 
   3   5   5      460.82      456.50     19.74 o 
   4   5   5     2784.26     2992.95    109.75 o 
   5   5   5       49.29       54.03     22.75 o 
   6   5   5      910.42      989.43     49.44 o 
   7   5   5     1038.42      966.43     40.32 o 
   8   5   5       24.65       55.42     15.78 o 
   9   5   5      854.57      781.98     79.79 o 
  10   5   5       29.97       53.74     42.43 o 
 -10   6   5       13.99       33.67     21.56 o 
  -9   6   5      212.63      211.64     22.64 o 
  -8   6   5      216.64      246.04     19.15 o 
  -7   6   5      106.37      128.17     19.56 o 
  -6   6   5      392.90      436.24     20.34 o 
  -5   6   5       48.68       42.67      8.09 o 
  -4   6   5      813.93      697.75     25.53 o 
  -3   6   5     1565.79     1649.62     44.85 o 
  -2   6   5       87.70       72.93      8.10 o 
  -1   6   5      483.79      538.38     20.59 o 
   0   6   5      590.06      498.36     16.36 o 
   1   6   5      520.39      560.44     26.54 o 
   2   6   5      100.45       90.63     11.60 o 
   3   6   5     1525.60     1541.19     49.60 o 
   4   6   5      825.39      743.22     28.84 o 
   5   6   5       57.94       62.95     12.73 o 
   6   6   5      391.09      415.69     24.92 o 
   7   6   5      103.50      115.30     16.95 o 
   8   6   5      214.97      252.59     24.32 o 
   9   6   5      212.61      188.15     44.17 o 
  10   6   5       15.24       44.25     37.75 o 
 -10   7   5       37.39       36.45     19.44 o 
  -9   7   5      255.65      235.36     24.24 o 
  -8   7   5      369.58      385.07     23.58 o 
  -7   7   5       93.46       88.68     12.31 o 
  -6   7   5      133.83      105.06     11.91 o 
  -5   7   5      203.34      223.00     25.49 o 
  -4   7   5      363.41      366.64     18.38 o 
  -3   7   5      107.55      126.95     18.16 o 
  -2   7   5     1966.89     2115.41     55.85 o 
  -1   7   5     1721.01     1449.95     40.40 o 
   0   7   5     2032.04     2218.70     56.29 o 
   1   7   5     1759.96     1549.74     47.74 o 
   2   7   5     1962.74     2140.53     69.21 o 
   3   7   5      118.37      129.67      7.79 o 
   4   7   5      356.17      365.11     23.43 o 
   5   7   5      201.64      209.05     17.06 o 
   6   7   5      145.86      136.34     17.73 o 
   7   7   5       93.77       74.16     15.79 o 
   8   7   5      367.55      348.61     39.42 o 
   9   7   5      255.49      248.61     49.80 o 
  10   7   5       36.05       49.67     41.56 o 
 -10   8   5       48.05       60.81     20.03 o 
  -9   8   5       42.66       32.84     17.58 o 
  -8   8   5      119.02      151.32     18.98 o 
  -7   8   5     1040.96     1006.20     34.57 o 
  -6   8   5      226.13      177.61     16.47 o 
  -5   8   5      905.37      804.61     29.77 o 
  -4   8   5     1319.79     1324.42     40.02 o 
  -3   8   5      345.16      359.60     25.86 o 
  -2   8   5      426.50      355.91     16.72 o 
  -1   8   5     2348.40     2327.85     61.17 o 
   0   8   5      502.96      444.09     16.76 o 
   1   8   5     2403.96     2425.81     60.89 o 
   2   8   5      434.73      381.59     14.56 o 
   3   8   5      341.67      339.26     13.60 o 
   4   8   5     1309.17     1256.94     39.05 o 
   5   8   5      909.05      740.64     33.12 o 
   6   8   5      222.46      178.07     18.41 o 
   7   8   5     1036.02     1126.39    121.79 o 
   8   8   5      116.87      195.13     30.60 o 
   9   8   5       45.08       44.04     36.71 o 
  10   8   5       46.69       41.74     42.95 o 
  -9   9   5       25.44       15.68     16.61 o 
  -8   9   5      283.97      282.77     24.40 o 
  -7   9   5      939.38      903.89     65.16 o 
  -6   9   5      174.60      185.73     17.02 o 
  -5   9   5      748.13      653.56     38.22 o 
  -4   9   5      101.51      134.08     13.05 o 
  -3   9   5       79.87       56.67      9.28 o 
  -2   9   5      313.44      364.11     17.33 o 
  -1   9   5     1181.08     1134.07     32.86 o 
   0   9   5     6043.60     6263.31    149.33 o 
   1   9   5     1157.08     1052.83     27.47 o 
   2   9   5      311.34      360.93     12.54 o 
   3   9   5       81.01       55.04      6.82 o 
   4   9   5       97.31       89.31     10.50 o 
   5   9   5      734.59      683.61     34.70 o 
   6   9   5      183.75      152.67     24.90 o 
   7   9   5      932.12      992.97     88.74 o 
   8   9   5      281.88      294.74     44.32 o 
   9   9   5       27.10       29.07     25.18 o 
  -9  10   5      219.46      251.94     25.91 o 
  -8  10   5      372.51      385.54     28.03 o 
  -7  10   5      116.90      121.46     17.01 o 
  -6  10   5      235.44      250.79     19.51 o 
  -5  10   5      117.76      130.06     14.07 o 
  -4  10   5      912.47      832.27     40.92 o 
  -3  10   5      103.12      108.16     11.46 o 
  -2  10   5     1319.53     1216.56     37.77 o 
  -1  10   5       56.99       94.09     13.42 o 
   0  10   5       64.07       87.58      8.89 o 
   1  10   5       62.63       96.00      7.48 o 
   2  10   5     1354.98     1266.87     37.94 o 
   3  10   5      102.92       68.52     13.36 o 
   4  10   5      877.16      791.70     37.56 o 
   5  10   5      121.36      134.60     31.23 o 
   6  10   5      236.43      259.11     24.85 o 
   7  10   5      116.39      144.33     22.74 o 
   8  10   5      376.37      401.20     60.33 o 
   9  10   5      218.91      256.57     30.40 o 
  -9  11   5        6.67        2.60     17.43 o 
  -8  11   5      345.19      402.47     29.26 o 
  -7  11   5      198.38      182.63     23.76 o 
  -6  11   5       25.25       42.51     14.51 o 
  -5  11   5      566.05      479.56     25.08 o 
  -4  11   5       63.64       67.70     12.61 o 
  -3  11   5      159.87      133.80     13.26 o 
  -2  11   5      133.68      143.73     14.23 o 
  -1  11   5       51.50       44.23     17.69 o 
   0  11   5     3244.50     3135.80     80.11 o 
   1  11   5       44.89       56.17      6.88 o 
   2  11   5      135.47      166.93     11.01 o 
   3  11   5      158.39      150.72     13.68 o 
   4  11   5       62.79       77.62     15.36 o 
   5  11   5      574.53      573.16     33.79 o 
   6  11   5       25.00       36.21     19.96 o 
   7  11   5      190.00      240.87     31.63 o 
   8  11   5      348.80      356.93     35.44 o 
   9  11   5        7.63       -3.93     19.52 o 
  -8  12   5      192.30      209.16     23.96 o 
  -7  12   5      209.70      195.71     24.69 o 
  -6  12   5      371.18      408.62     44.74 o 
  -5  12   5       63.56       72.23     18.05 o 
  -4  12   5       35.41       67.00     11.75 o 
  -3  12   5      182.47      198.56     15.65 o 
  -2  12   5      310.36      289.41     17.57 o 
  -1  12   5     2230.71     2156.59     72.32 o 
   0  12   5      138.18      144.26     10.59 o 
   1  12   5     2218.46     2180.10     62.00 o 
   2  12   5      307.37      294.84     22.10 o 
   3  12   5      180.07      159.93     18.64 o 
   4  12   5       35.29       75.51     15.56 o 
   5  12   5       64.72       40.98     14.51 o 
   6  12   5      365.87      399.21     32.16 o 
   7  12   5      213.04      214.24     26.58 o 
   8  12   5      196.40      199.01     27.87 o 
  -8  13   5       71.78       43.39     22.03 o 
  -7  13   5      215.36      264.58     27.05 o 
  -6  13   5      269.62      339.09     28.53 o 
  -5  13   5      258.13      308.06     26.00 o 
  -4  13   5       44.33       18.58     11.25 o 
  -3  13   5      533.76      458.38     25.84 o 
  -2  13   5      678.26      603.93     26.06 o 
  -1  13   5     1429.36     1468.59     44.84 o 
   0  13   5     4397.29     4269.02    107.83 o 
   1  13   5     1472.78     1505.60     40.85 o 
   2  13   5      690.59      657.72     30.90 o 
   3  13   5      532.69      441.36     29.82 o 
   4  13   5       44.17       21.88     13.86 o 
   5  13   5      261.77      329.06     29.06 o 
   6  13   5      265.68      317.03     30.18 o 
   7  13   5      210.35      212.49     28.02 o 
   8  13   5       71.62       64.62     24.17 o 
  -8  14   5       36.08       61.03     24.90 o 
  -7  14   5       49.33       54.25     34.17 o 
  -6  14   5      277.51      292.34     36.47 o 
  -5  14   5      156.42      178.76     22.13 o 
  -4  14   5       53.11       49.82     12.78 o 
  -3  14   5      118.86      160.31     18.53 o 
  -2  14   5       52.22      118.26     28.18 o 
  -1  14   5      820.32      736.07     29.39 o 
   0  14   5        0.42       10.33      8.27 o 
   1  14   5      811.88      731.22     30.63 o 
   2  14   5       52.97      116.45     24.95 o 
   3  14   5      125.60      128.14     19.15 o 
   4  14   5       50.45       43.65     15.35 o 
   5  14   5      155.50      128.38     22.35 o 
   6  14   5      267.94      292.03     33.64 o 
   7  14   5       48.05       29.61     20.07 o 
   8  14   5       34.59       14.64     21.48 o 
  -7  15   5       15.25        6.14     29.56 o 
  -6  15   5       99.53       61.13     29.15 o 
  -5  15   5       93.95       86.09     34.15 o 
  -4  15   5       44.97       47.38     15.27 o 
  -3  15   5       50.69       66.40     15.94 o 
  -2  15   5       98.55      114.35     17.36 o 
  -1  15   5      658.54      622.68     25.33 o 
   0  15   5      361.47      398.00     20.12 o 
   1  15   5      665.32      633.44     37.77 o 
   2  15   5       99.59       84.60     20.33 o 
   3  15   5       55.08       60.10     16.79 o 
   4  15   5       47.74       33.95     16.59 o 
   5  15   5       96.92       71.07     19.73 o 
   6  15   5      100.45      106.66     22.71 o 
   7  15   5       14.87       13.02     19.21 o 
  -7  16   5      121.32      126.87     34.64 o 
  -6  16   5       80.24      108.19     31.51 o 
  -5  16   5        2.64       -5.68     29.17 o 
  -4  16   5      551.22      640.54     75.89 o 
  -3  16   5       76.13       91.80     24.16 o 
  -2  16   5       49.16       29.16     12.83 o 
  -1  16   5      349.56      405.39     28.94 o 
   0  16   5      314.76      296.09     21.57 o 
   1  16   5      355.91      347.80     23.82 o 
   2  16   5       47.03       10.82     13.91 o 
   3  16   5       77.32       84.42     19.10 o 
   4  16   5      535.98      551.84     37.92 o 
   5  16   5        2.62       21.83     18.13 o 
   6  16   5       84.55      100.02     24.50 o 
   7  16   5      126.00      133.13     32.00 o 
  -6  17   5      107.17       87.85     47.50 o 
  -5  17   5      144.42      183.85     51.36 o 
  -4  17   5      181.49      197.68     49.76 o 
  -3  17   5       43.25       13.17     18.45 o 
  -2  17   5      283.41      330.48     23.25 o 
  -1  17   5       91.06      123.06     16.23 o 
   0  17   5      614.33      585.01     30.36 o 
   1  17   5       85.70       68.17     15.24 o 
   2  17   5      286.09      289.83     36.56 o 
   3  17   5       40.68       41.36     17.56 o 
   4  17   5      181.96      272.65     35.14 o 
   5  17   5      142.83      134.70     25.59 o 
   6  17   5      107.16      115.86     26.05 o 
  -5  18   5      133.39      180.21     54.09 o 
  -4  18   5      499.25      532.62     48.14 o 
  -3  18   5       74.48       89.56     28.71 o 
  -2  18   5       81.92       75.93     19.11 o 
  -1  18   5      163.24      169.49     23.55 o 
   0  18   5       48.57       47.47     15.17 o 
   1  18   5      164.02      172.81     23.19 o 
   2  18   5       85.29      101.04     30.13 o 
   3  18   5       77.18       75.30     21.25 o 
   4  18   5      493.43      585.84     43.83 o 
   5  18   5      130.16      152.02     28.40 o 
  -4  19   5       32.75       33.61     26.39 o 
  -3  19   5        8.84       36.77     48.09 o 
  -2  19   5       95.99      102.09     30.48 o 
  -1  19   5       62.22       57.66     26.20 o 
   0  19   5       43.79       34.71     25.37 o 
   1  19   5       67.21       73.78     26.31 o 
   2  19   5       96.82       98.13     23.13 o 
   3  19   5        9.24      -12.68     18.40 o 
   4  19   5       31.21       35.60     23.54 o 
  -3  20   5       53.52       86.25     48.93 o 
  -2  20   5       27.38       23.10     39.70 o 
  -1  20   5       43.29       86.99     29.32 o 
   0  20   5       67.77       92.22     23.26 o 
   1  20   5       41.97       48.64     26.04 o 
   2  20   5       27.07       15.19     27.24 o 
   3  20   5       53.98       84.40     66.16 o 
   0   0   6    38408.27    42550.36   1357.68 o 
   1   0   6     3148.53     3112.11     74.35 o 
   2   0   6     2620.02     2836.37     68.84 o 
   3   0   6      437.19      395.05     15.33 o 
   4   0   6        0.26        7.93      5.27 o 
   5   0   6      279.07      247.68     14.38 o 
   6   0   6     1429.38     1298.29     44.20 o 
   7   0   6     3964.40     3884.11    118.15 o 
   8   0   6       97.49      118.73     22.88 o 
   9   0   6       45.49       23.56     16.10 o 
  10   0   6       37.68       35.64     24.94 o 
 -10   1   6        9.64       -3.85     18.61 o 
  -9   1   6      216.49      255.46     25.65 o 
  -8   1   6       23.77       37.24     14.62 o 
  -7   1   6       93.76      123.11     16.91 o 
  -6   1   6     1728.34     1595.25     55.23 o 
  -5   1   6      307.66      286.42     14.64 o 
  -4   1   6     1553.00     1704.44     45.67 o 
  -3   1   6       12.51        9.55      7.76 o 
  -2   1   6    10472.13    12290.82    282.97 o 
  -1   1   6     9111.72     9493.92    216.95 o 
   0   1   6     4229.96     3973.82     93.21 o 
   1   1   6     9138.41     9450.65    217.31 o 
   2   1   6    10540.70    12466.05    283.75 o 
   3   1   6       11.91       13.26      5.08 o 
   4   1   6     1596.63     1698.32     46.58 o 
   5   1   6      306.60      289.60     21.68 o 
   6   1   6     1718.58     1553.95     46.65 o 
   7   1   6       90.63       83.04     18.82 o 
   8   1   6       26.73       17.03     18.03 o 
   9   1   6      212.21      245.91     40.74 o 
  10   1   6        9.13       11.56     19.10 o 
 -10   2   6       46.07       88.65     23.10 o 
  -9   2   6       27.65       21.07     16.01 o 
  -8   2   6      453.31      508.86     31.37 o 
  -7   2   6      321.44      327.90     20.56 o 
  -6   2   6     1346.72     1208.60     46.09 o 
  -5   2   6      251.95      314.73     15.32 o 
  -4   2   6      273.77      279.78     10.22 o 
  -3   2   6       71.71       59.93      7.05 o 
  -2   2   6      180.56      173.46      9.73 o 
  -1   2   6     6542.09     7168.50    164.88 o 
   0   2   6       91.44      137.08      7.86 o 
   1   2   6     6495.02     7153.46    165.66 o 
   2   2   6      215.74      218.83     10.42 o 
   3   2   6       65.30       52.41      7.04 o 
   4   2   6      268.39      261.52     14.42 o 
   5   2   6      232.86      278.42     18.56 o 
   6   2   6     1338.94     1355.15     56.76 o 
   7   2   6      317.01      369.36     24.54 o 
   8   2   6      452.82      512.81     79.58 o 
   9   2   6       29.50       31.35     20.82 o 
  10   2   6       46.24       59.00     30.25 o 
 -10   3   6      240.88      250.86     52.01 o 
  -9   3   6      187.43      152.53     40.58 o 
  -8   3   6      634.10      724.15     48.34 o 
  -7   3   6       18.41       22.88      8.53 o 
  -6   3   6      611.69      610.11     19.38 o 
  -5   3   6      545.13      529.21     18.36 o 
  -4   3   6       10.59        6.11      6.44 o 
  -3   3   6       94.06       88.76      7.83 o 
  -2   3   6     1805.13     1625.39     37.87 o 
  -1   3   6      731.45      782.79     19.64 o 
   0   3   6     8800.85     9401.45    215.53 o 
   1   3   6      781.12      816.39     22.96 o 
   2   3   6     1869.78     1738.67     44.01 o 
   3   3   6      100.62       88.95     10.01 o 
   4   3   6       11.88        7.78      5.63 o 
   5   3   6      529.90      554.10     33.11 o 
   6   3   6      629.63      634.59     68.07 o 
   7   3   6       17.60       23.73     15.47 o 
   8   3   6      628.53      599.25     50.30 o 
   9   3   6      183.03      145.26     27.93 o 
  10   3   6      238.18      311.82     50.47 o 
 -10   4   6       34.49        7.19     34.76 o 
  -9   4   6        7.12        3.73     24.96 o 
  -8   4   6      280.21      267.42     20.07 o 
  -7   4   6       71.31       45.24      8.42 o 
  -6   4   6       22.38       19.35      6.67 o 
  -5   4   6     1866.05     1746.10     57.09 o 
  -4   4   6     3613.25     3484.60     60.12 o 
  -3   4   6     1815.10     1776.68     38.56 o 
  -2   4   6     1670.54     1871.46     39.02 o 
  -1   4   6     1870.90     1928.60     49.28 o 
   0   4   6      461.48      654.53     17.24 o 
   1   4   6     1918.69     1962.95     49.28 o 
   2   4   6     1701.72     1937.64     57.55 o 
   3   4   6     1807.08     1855.85     56.62 o 
   4   4   6     3616.14     3538.83    102.55 o 
   5   4   6     1876.71     1817.19     71.84 o 
   6   4   6       20.92       -2.33     12.10 o 
   7   4   6       69.32       81.34     18.14 o 
   8   4   6      292.07      316.13     47.72 o 
   9   4   6        6.88       -9.57     18.33 o 
  10   4   6       37.60       36.46     24.94 o 
 -10   5   6       72.80      114.51     43.51 o 
  -9   5   6      130.93      151.50     27.25 o 
  -8   5   6      241.35      291.12     20.33 o 
  -7   5   6      265.84      255.43     27.92 o 
  -6   5   6       91.18       98.84      8.92 o 
  -5   5   6        9.12        4.78      5.13 o 
  -4   5   6     1194.41     1297.70     27.92 o 
  -3   5   6     2396.15     2514.10     47.05 o 
  -2   5   6     1093.10     1114.68     28.19 o 
  -1   5   6     1068.63      990.46     24.91 o 
   0   5   6     7430.13     7650.57    178.24 o 
   1   5   6     1101.47     1033.86     33.52 o 
   2   5   6     1076.62     1097.39     55.07 o 
   3   5   6     2412.10     2531.06     93.03 o 
   4   5   6     1203.67     1302.22     45.72 o 
   5   5   6        9.77       -2.56      9.54 o 
   6   5   6      102.02      109.89     18.21 o 
   7   5   6      259.72      269.16     28.23 o 
   8   5   6      238.30      296.53     41.62 o 
   9   5   6      125.69      182.99     45.03 o 
  10   5   6       72.45       58.64     44.30 o 
 -10   6   6        8.61      -17.94     32.59 o 
  -9   6   6      107.64       92.08     18.58 o 
  -8   6   6      361.38      363.67     22.57 o 
  -7   6   6      272.43      257.25     18.22 o 
  -6   6   6      253.97      303.41     17.52 o 
  -5   6   6     4251.89     4180.15    117.41 o 
  -4   6   6      660.17      602.46     26.89 o 
  -3   6   6     3063.40     3030.14     68.58 o 
  -2   6   6      507.09      583.28     29.26 o 
  -1   6   6     2913.82     3335.99     71.61 o 
   0   6   6      538.08      380.56     18.16 o 
   1   6   6     2910.13     3332.00     95.21 o 
   2   6   6      524.39      598.72     22.93 o 
   3   6   6     3098.40     3130.57     88.23 o 
   4   6   6      653.86      593.44     22.84 o 
   5   6   6     4174.55     4037.19    119.10 o 
   6   6   6      250.98      315.02     21.85 o 
   7   6   6      274.33      255.51     22.11 o 
   8   6   6      370.50      454.25     38.93 o 
   9   6   6      112.55      115.72     40.96 o 
  10   6   6        8.20        6.02     38.40 o 
 -10   7   6        6.07       23.52     27.38 o 
  -9   7   6       55.86       75.53     18.02 o 
  -8   7   6      182.90      175.71     17.43 o 
  -7   7   6       29.76       16.51      9.83 o 
  -6   7   6      662.66      701.28     28.68 o 
  -5   7   6      145.89      142.33     13.06 o 
  -4   7   6      867.45      836.36     26.32 o 
  -3   7   6     1022.57     1016.97     32.53 o 
  -2   7   6      696.88      547.73     26.28 o 
  -1   7   6      401.48      397.40     29.62 o 
   0   7   6       22.45       25.05      4.20 o 
   1   7   6      404.63      419.71     24.62 o 
   2   7   6      682.85      575.21     23.19 o 
   3   7   6     1024.57     1048.12     35.30 o 
   4   7   6      894.18      922.90     29.50 o 
   5   7   6      150.25      125.47     12.58 o 
   6   7   6      676.15      712.22     33.26 o 
   7   7   6       27.75       32.19     23.23 o 
   8   7   6      185.88      186.38     29.75 o 
   9   7   6       52.02       50.93     36.23 o 
  10   7   6        6.15       12.99     27.21 o 
 -10   8   6       25.46       26.21     27.55 o 
  -9   8   6        3.08      -15.11     15.11 o 
  -8   8   6      166.86      135.08     26.16 o 
  -7   8   6      960.85      988.03     53.69 o 
  -6   8   6       18.20       21.75      9.25 o 
  -5   8   6     2325.32     2394.08     58.04 o 
  -4   8   6     1966.85     1818.29     53.15 o 
  -3   8   6      857.35      797.10     46.97 o 
  -2   8   6      580.87      589.68     21.46 o 
  -1   8   6      352.07      336.40     23.05 o 
   0   8   6      326.11      352.75     15.10 o 
   1   8   6      336.96      304.97     17.86 o 
   2   8   6      608.51      529.16     23.86 o 
   3   8   6      837.06      857.97     25.31 o 
   4   8   6     2006.20     1900.49     52.51 o 
   5   8   6     2306.05     2232.69     76.95 o 
   6   8   6       14.91       -4.67      9.98 o 
   7   8   6      974.59     1014.35     53.75 o 
   8   8   6      170.72      127.43     28.50 o 
   9   8   6        2.40        2.13     21.45 o 
  10   8   6       25.67        6.28     41.48 o 
  -9   9   6       57.88       61.92     18.51 o 
  -8   9   6      151.79      158.17     20.19 o 
  -7   9   6      162.50      147.82     15.83 o 
  -6   9   6      703.17      780.22     28.92 o 
  -5   9   6       33.03       17.76      9.41 o 
  -4   9   6      344.12      319.64     18.84 o 
  -3   9   6     1680.38     1637.13     46.80 o 
  -2   9   6     2962.22     2910.72     75.14 o 
  -1   9   6     1025.89      986.74     31.16 o 
   0   9   6       17.79       12.90      5.73 o 
   1   9   6     1079.04     1059.93     31.08 o 
   2   9   6     2978.47     2880.64     72.88 o 
   3   9   6     1720.42     1557.45     46.02 o 
   4   9   6      349.01      356.05     24.49 o 
   5   9   6       32.58       12.98     18.72 o 
   6   9   6      704.76      786.73     40.00 o 
   7   9   6      164.44      180.53     30.60 o 
   8   9   6      153.22      191.37     24.45 o 
   9   9   6       59.30       27.56     32.35 o 
  -9  10   6        0.62       14.34     16.98 o 
  -8  10   6       17.61       15.67     14.44 o 
  -7  10   6      132.49      122.68     18.22 o 
  -6  10   6      197.47      201.54     16.67 o 
  -5  10   6      314.05      378.51     21.93 o 
  -4  10   6      148.40      151.19     14.31 o 
  -3  10   6      361.97      356.90     19.54 o 
  -2  10   6     1057.91     1005.51     33.81 o 
  -1  10   6      149.91      148.96     11.79 o 
   0  10   6      274.54      324.18     19.44 o 
   1  10   6      156.20      158.59     11.30 o 
   2  10   6     1083.28     1128.72     32.35 o 
   3  10   6      372.76      394.63     19.52 o 
   4  10   6      150.53      165.54     18.35 o 
   5  10   6      323.50      373.03     27.59 o 
   6  10   6      212.63      269.52     25.39 o 
   7  10   6      131.12      160.03     28.74 o 
   8  10   6       19.33       56.01     19.26 o 
   9  10   6        0.78       32.39     20.99 o 
  -9  11   6        5.30       16.53     19.21 o 
  -8  11   6       26.27       29.08     16.79 o 
  -7  11   6      112.25      128.00     17.81 o 
  -6  11   6      704.31      637.15     30.69 o 
  -5  11   6      316.70      271.11     19.61 o 
  -4  11   6      881.73      742.89     32.27 o 
  -3  11   6      375.02      420.36     21.23 o 
  -2  11   6     3050.03     3154.18     82.11 o 
  -1  11   6     1711.22     1660.11     94.11 o 
   0  11   6      385.64      330.10     19.24 o 
   1  11   6     1707.91     1732.00     47.71 o 
   2  11   6     3087.29     3137.07     95.35 o 
   3  11   6      382.88      442.22     27.81 o 
   4  11   6      897.52      798.90     38.84 o 
   5  11   6      324.45      306.98     26.19 o 
   6  11   6      706.55      693.32     53.31 o 
   7  11   6      112.19       72.39     19.80 o 
   8  11   6       28.47       26.73     17.81 o 
   9  11   6        4.99      -17.16     19.90 o 
  -8  12   6       24.13       25.03     16.90 o 
  -7  12   6       66.88       55.58     20.59 o 
  -6  12   6       69.26       72.16     20.64 o 
  -5  12   6      259.28      296.94     20.81 o 
  -4  12   6      670.53      680.92     29.22 o 
  -3  12   6     1033.93      942.23     35.03 o 
  -2  12   6      194.31      207.08     15.19 o 
  -1  12   6      613.73      583.08     23.89 o 
   0  12   6      195.50      183.01     14.16 o 
   1  12   6      635.55      616.94     23.85 o 
   2  12   6      194.93      216.20     16.56 o 
   3  12   6     1022.41      953.43     50.89 o 
   4  12   6      684.54      727.93     38.32 o 
   5  12   6      262.23      248.03     38.29 o 
   6  12   6       70.62       50.60     20.78 o 
   7  12   6       60.39       46.49     18.76 o 
   8  12   6       23.85       29.89     20.78 o 
  -8  13   6       22.74        8.85     20.94 o 
  -7  13   6       62.80       68.55     17.75 o 
  -6  13   6       77.70       99.51     19.39 o 
  -5  13   6       60.07      104.27     25.51 o 
  -4  13   6      179.71      165.98     16.61 o 
  -3  13   6     1097.02     1082.51     37.41 o 
  -2  13   6      410.09      370.13     36.72 o 
  -1  13   6      305.33      287.02     22.03 o 
   0  13   6      893.23      794.53     29.40 o 
   1  13   6      314.91      290.17     22.18 o 
   2  13   6      410.14      364.61     21.77 o 
   3  13   6     1104.12     1088.57     46.48 o 
   4  13   6      182.61      170.10     21.82 o 
   5  13   6       63.95       55.89     17.83 o 
   6  13   6       75.89       67.41     19.21 o 
   7  13   6       61.83       64.15     20.51 o 
   8  13   6       23.30       27.02     21.99 o 
  -8  14   6       61.85       60.29     24.98 o 
  -7  14   6      156.19      159.17     38.40 o 
  -6  14   6       58.34       95.08     21.11 o 
  -5  14   6      560.47      549.93     34.89 o 
  -4  14   6       48.50       43.75     12.70 o 
  -3  14   6      538.26      484.64     24.64 o 
  -2  14   6      752.99      768.31     36.03 o 
  -1  14   6       43.25       44.12     13.01 o 
   0  14   6      582.20      576.94     25.74 o 
   1  14   6       42.25       56.34     11.83 o 
   2  14   6      761.05      729.47     39.44 o 
   3  14   6      541.75      473.93     32.30 o 
   4  14   6       46.19       36.09     23.51 o 
   5  14   6      560.79      633.53     63.99 o 
   6  14   6       55.05       87.07     20.60 o 
   7  14   6      156.28      138.43     26.18 o 
   8  14   6       62.44       85.18     32.62 o 
  -7  15   6       43.56       36.66     21.09 o 
  -6  15   6       52.71       98.11     29.65 o 
  -5  15   6       81.03       88.09     19.84 o 
  -4  15   6      339.76      289.41     34.08 o 
  -3  15   6      342.47      318.93     25.73 o 
  -2  15   6      120.43      125.87     18.60 o 
  -1  15   6      587.03      604.11     34.58 o 
   0  15   6     3145.22     3101.37     85.75 o 
   1  15   6      574.63      555.97     39.56 o 
   2  15   6      117.90      126.46     18.77 o 
   3  15   6      337.28      287.71     26.67 o 
   4  15   6      333.37      342.04     30.73 o 
   5  15   6       75.25       80.64     20.59 o 
   6  15   6       54.77       52.99     21.47 o 
   7  15   6       44.96       55.44     30.17 o 
  -6  16   6       64.57       76.41     45.42 o 
  -5  16   6      136.38      126.95     46.64 o 
  -4  16   6       27.29       -5.55     29.82 o 
  -3  16   6      101.25      144.77     20.79 o 
  -2  16   6       50.66       58.87     13.79 o 
  -1  16   6      167.37      166.42     15.37 o 
   0  16   6      623.54      561.72     28.83 o 
   1  16   6      170.74      168.31     17.80 o 
   2  16   6       49.65       55.58     16.58 o 
   3  16   6      102.67      128.04     21.56 o 
   4  16   6       30.71       36.46     18.15 o 
   5  16   6      137.04      115.73     23.82 o 
   6  16   6       64.31       70.24     22.99 o 
  -6  17   6       16.64       51.66     40.87 o 
  -5  17   6        1.57      -35.28     35.89 o 
  -4  17   6      107.36       81.31     38.96 o 
  -3  17   6      314.91      312.74     28.85 o 
  -2  17   6       40.10       45.17     12.60 o 
  -1  17   6      137.99      114.78     16.96 o 
   0  17   6      821.16      798.52     35.63 o 
   1  17   6      141.48      117.69     16.83 o 
   2  17   6       43.48       74.23     18.47 o 
   3  17   6      318.70      372.33     32.28 o 
   4  17   6      110.33      150.10     24.63 o 
   5  17   6        1.63      -17.94     17.94 o 
   6  17   6       14.41       -8.95     21.46 o 
  -5  18   6       40.77      109.87     48.41 o 
  -4  18   6       57.43       57.93     25.96 o 
  -3  18   6       92.10       68.87     24.36 o 
  -2  18   6      422.97      441.95     54.44 o 
  -1  18   6       10.99        8.39     14.12 o 
   0  18   6       35.77       48.67     15.16 o 
   1  18   6       11.55       -4.32     17.31 o 
   2  18   6      426.67      475.35     35.93 o 
   3  18   6       94.33       89.19     21.58 o 
   4  18   6       57.68       82.80     23.56 o 
   5  18   6       38.87      110.68     26.61 o 
  -4  19   6       71.79       68.73     28.34 o 
  -3  19   6       10.24      -22.05     23.40 o 
  -2  19   6      140.88      170.53     32.80 o 
  -1  19   6      429.79      371.21     58.83 o 
   0  19   6        0.19        1.90     19.14 o 
   1  19   6      433.58      426.73     58.04 o 
   2  19   6      139.61      189.01     26.96 o 
   3  19   6       10.79       17.98     20.23 o 
   4  19   6       69.05      104.64     25.92 o 
  -3  20   6      147.89      284.54     63.93 o 
  -2  20   6       48.62       52.83     44.34 o 
  -1  20   6      138.59      150.85     33.08 o 
   0  20   6       69.56       42.42     26.17 o 
   1  20   6      140.39      141.52     31.69 o 
   2  20   6       51.13       24.03     25.39 o 
   3  20   6      150.45      192.16     31.47 o 
   1   0   7    11301.75    11917.96    272.59 o 
   2   0   7      236.69      229.02     14.95 o 
   3   0   7     8056.67     7981.75    186.19 o 
   4   0   7        3.12        7.55      5.47 o 
   5   0   7     1927.58     1826.20     55.60 o 
   6   0   7     2024.93     1852.42     52.97 o 
   7   0   7      117.11      103.32     16.46 o 
   8   0   7       46.56       23.12     16.81 o 
   9   0   7        0.12       -9.99     14.83 o 
  10   0   7       36.06       56.42     21.70 o 
 -10   1   7       26.36       37.24     24.69 o 
  -9   1   7       90.15      110.60     20.16 o 
  -8   1   7       83.32       48.37     18.64 o 
  -7   1   7       21.63       12.52     11.17 o 
  -6   1   7       12.26       11.99      9.31 o 
  -5   1   7     2242.32     2130.26     50.30 o 
  -4   1   7      241.52      253.06     14.51 o 
  -3   1   7      439.99      488.45     17.54 o 
  -2   1   7     5079.86     5593.42    131.90 o 
  -1   1   7     8730.80     9434.56    217.32 o 
   0   1   7    10928.98    12728.34    290.43 o 
   1   1   7     8770.43     9497.98    217.69 o 
   2   1   7     5086.25     5678.56    132.65 o 
   3   1   7      495.99      561.35     19.06 o 
   4   1   7      252.71      266.85     14.50 o 
   5   1   7     2251.93     2113.74     80.86 o 
   6   1   7       11.75        5.35      7.91 o 
   7   1   7       22.72       29.99     14.78 o 
   8   1   7       87.71       78.35     20.22 o 
   9   1   7       90.38       97.49     25.65 o 
  10   1   7       24.45       11.40     19.54 o 
 -10   2   7        7.57       25.91     19.84 o 
  -9   2   7       62.81       56.48     18.22 o 
  -8   2   7      127.91      116.63     16.01 o 
  -7   2   7      312.30      412.70     27.02 o 
  -6   2   7     1231.37     1153.19     44.19 o 
  -5   2   7      121.95      112.27      8.58 o 
  -4   2   7     3864.68     3934.65     96.28 o 
  -3   2   7      166.68      257.57     19.75 o 
  -2   2   7      462.23      521.85     24.76 o 
  -1   2   7     1655.69     1725.70     42.80 o 
   0   2   7       17.00        6.94      3.89 o 
   1   2   7     1613.79     1676.75     43.45 o 
   2   2   7      437.65      464.00     17.06 o 
   3   2   7      159.02      216.96     12.48 o 
   4   2   7     3871.62     3956.00     98.00 o 
   5   2   7      125.29      121.85     10.16 o 
   6   2   7     1242.62     1206.58     38.72 o 
   7   2   7      306.38      338.09     32.24 o 
   8   2   7      131.02      193.76     27.42 o 
   9   2   7       62.14       81.26     24.31 o 
  10   2   7        7.50       26.55     20.24 o 
 -10   3   7      111.32       85.71     27.78 o 
  -9   3   7       25.94       28.93     17.39 o 
  -8   3   7      167.58      164.23     22.68 o 
  -7   3   7      649.49      609.44     34.81 o 
  -6   3   7     1227.28     1184.98     44.82 o 
  -5   3   7     2850.41     2940.89     66.97 o 
  -4   3   7     1611.36     1451.02     35.69 o 
  -3   3   7     1015.20     1129.06     34.73 o 
  -2   3   7     2517.67     2407.04     52.99 o 
  -1   3   7     1637.85     1770.58     43.97 o 
   0   3   7      257.84      260.28     10.61 o 
   1   3   7     1659.92     1754.99     45.10 o 
   2   3   7     2465.50     2352.12     60.32 o 
   3   3   7     1032.16     1059.67     32.51 o 
   4   3   7     1585.86     1375.82     41.32 o 
   5   3   7     2840.00     2839.71     71.98 o 
   6   3   7     1233.31     1239.75     45.81 o 
   7   3   7      643.94      587.14     46.10 o 
   8   3   7      173.66      177.07     58.55 o 
   9   3   7       24.54        0.33     18.24 o 
  10   3   7      111.32      127.45     30.77 o 
 -10   4   7        8.49       -5.85     32.03 o 
  -9   4   7      176.09      183.22     20.85 o 
  -8   4   7      218.97      186.23     17.89 o 
  -7   4   7       91.22       69.77     10.88 o 
  -6   4   7       35.08       19.41      6.61 o 
  -5   4   7      676.68      665.23     22.75 o 
  -4   4   7     2205.94     2151.00     42.59 o 
  -3   4   7      671.40      709.55     20.64 o 
  -2   4   7        9.60       14.12      4.58 o 
  -1   4   7     3510.39     3633.47     77.00 o 
   0   4   7      138.96      120.99      7.69 o 
   1   4   7     3493.82     3541.05     86.58 o 
   2   4   7        8.36        6.67      4.95 o 
   3   4   7      702.49      742.42     28.70 o 
   4   4   7     2273.25     2165.80     74.63 o 
   5   4   7      661.42      635.81     29.42 o 
   6   4   7       34.55       34.14     13.32 o 
   7   4   7       89.74       84.91     39.48 o 
   8   4   7      228.96      233.56     31.49 o 
   9   4   7      173.94      212.26     31.34 o 
  10   4   7        8.44       41.42     26.16 o 
 -10   5   7       29.91       34.80     38.01 o 
  -9   5   7       73.49       61.91     22.60 o 
  -8   5   7       53.61       36.04     15.23 o 
  -7   5   7      731.65      724.54     22.87 o 
  -6   5   7       74.86       86.31      8.56 o 
  -5   5   7      891.11      831.87     21.58 o 
  -4   5   7     4016.59     3886.77     71.86 o 
  -3   5   7      944.02      945.00     20.76 o 
  -2   5   7     4384.13     4764.04    100.40 o 
  -1   5   7     3663.03     3856.34    111.99 o 
   0   5   7        2.44       23.68      4.13 o 
   1   5   7     3635.03     4020.77     95.28 o 
   2   5   7     4342.44     4663.80    187.20 o 
   3   5   7      999.60      920.68     42.40 o 
   4   5   7     4050.72     4041.22    140.36 o 
   5   5   7      877.27      840.37     34.63 o 
   6   5   7       75.36       66.09     12.95 o 
   7   5   7      731.44      680.21     43.99 o 
   8   5   7       55.65       61.20     28.52 o 
   9   5   7       68.93       18.09     22.13 o 
  10   5   7       29.72       49.36     21.98 o 
 -10   6   7       54.19       32.16     35.71 o 
  -9   6   7      511.02      564.08     38.06 o 
  -8   6   7       34.46       37.37     11.89 o 
  -7   6   7      724.64      611.45     31.53 o 
  -6   6   7      276.37      273.80     17.17 o 
  -5   6   7     1308.46     1252.17     35.61 o 
  -4   6   7     2428.98     2265.20     55.42 o 
  -3   6   7      334.25      310.32     13.98 o 
  -2   6   7     1418.28     1366.13     34.20 o 
  -1   6   7     4215.15     4037.25     85.49 o 
   0   6   7      574.50      597.66     19.23 o 
   1   6   7     4283.46     3990.81    147.56 o 
   2   6   7     1418.51     1403.58     56.67 o 
   3   6   7      333.33      296.17     15.65 o 
   4   6   7     2461.10     2396.81     62.20 o 
   5   6   7     1325.32     1242.24     39.07 o 
   6   6   7      283.51      281.08     18.26 o 
   7   6   7      721.68      634.30     28.95 o 
   8   6   7       35.92       29.43     15.97 o 
   9   6   7      516.54      543.66     46.63 o 
  10   6   7       56.22       55.55     22.83 o 
 -10   7   7       81.02       90.41     40.35 o 
  -9   7   7      144.86      179.95     35.40 o 
  -8   7   7      247.23      245.26     19.60 o 
  -7   7   7       94.48      124.80     13.99 o 
  -6   7   7      102.31       86.17     11.88 o 
  -5   7   7      424.50      360.99     18.43 o 
  -4   7   7      357.32      284.72     21.00 o 
  -3   7   7      210.28      232.15     12.74 o 
  -2   7   7      276.30      249.42     11.99 o 
  -1   7   7     1480.68     1488.71     34.52 o 
   0   7   7     1056.35      756.15     23.28 o 
   1   7   7     1442.28     1314.97     45.74 o 
   2   7   7      281.44      276.57     26.62 o 
   3   7   7      224.70      232.03     13.73 o 
   4   7   7      368.62      334.94     16.35 o 
   5   7   7      421.72      459.58     20.95 o 
   6   7   7      108.84      101.68     15.75 o 
   7   7   7       98.68      128.92     19.78 o 
   8   7   7      249.97      253.00     26.40 o 
   9   7   7      148.83      180.35     31.60 o 
  10   7   7       78.48       72.87     30.59 o 
  -9   8   7      209.85      254.59     28.00 o 
  -8   8   7       81.27      126.87     16.20 o 
  -7   8   7       46.69       41.03     11.78 o 
  -6   8   7      772.31      745.68     29.97 o 
  -5   8   7      384.69      333.01     21.98 o 
  -4   8   7      448.74      406.33     17.90 o 
  -3   8   7     1360.33     1340.44     35.32 o 
  -2   8   7       21.70       31.47      7.59 o 
  -1   8   7      475.03      416.29     20.73 o 
   0   8   7      532.97      477.82     16.05 o 
   1   8   7      502.08      423.79     21.04 o 
   2   8   7       21.18       22.65      7.85 o 
   3   8   7     1355.50     1328.18     58.47 o 
   4   8   7      437.31      337.05     23.68 o 
   5   8   7      380.18      310.03     24.17 o 
   6   8   7      792.94      749.43     38.03 o 
   7   8   7       47.99       20.78     14.88 o 
   8   8   7       81.93      123.94     21.01 o 
   9   8   7      212.81      221.42     35.24 o 
  -9   9   7       72.15       48.21     24.41 o 
  -8   9   7       56.94       57.47     20.26 o 
  -7   9   7      311.33      334.03     37.62 o 
  -6   9   7      635.00      623.15     26.01 o 
  -5   9   7      773.56      792.22     44.87 o 
  -4   9   7        9.69       15.58      7.51 o 
  -3   9   7      514.87      417.09     23.16 o 
  -2   9   7     2531.61     2326.69     69.81 o 
  -1   9   7      948.42     1016.79     31.42 o 
   0   9   7      423.27      414.89     25.34 o 
   1   9   7      973.17     1010.40     46.01 o 
   2   9   7     2489.79     2115.63     84.05 o 
   3   9   7      542.82      416.14     21.40 o 
   4   9   7        9.57       23.53     11.35 o 
   5   9   7      768.48      731.45     37.70 o 
   6   9   7      628.54      610.62     35.52 o 
   7   9   7      311.53      292.68     28.12 o 
   8   9   7       59.75       85.19     20.28 o 
   9   9   7       72.14       51.18     29.06 o 
  -9  10   7       38.72       27.68     18.58 o 
  -8  10   7       35.84       25.37     16.28 o 
  -7  10   7        4.10        6.33     12.47 o 
  -6  10   7      567.75      619.09     26.50 o 
  -5  10   7      242.88      281.02     17.36 o 
  -4  10   7      174.77      203.08     17.15 o 
  -3  10   7     1253.60     1107.67     36.27 o 
  -2  10   7     1167.59     1154.49     36.12 o 
  -1  10   7     1829.39     1792.96     49.12 o 
   0  10   7       30.49       27.63      7.42 o 
   1  10   7     1815.84     1723.10     48.50 o 
   2  10   7     1165.32     1128.57     44.68 o 
   3  10   7     1233.10     1112.05     53.14 o 
   4  10   7      178.64      227.90     21.64 o 
   5  10   7      241.81      288.20     26.53 o 
   6  10   7      579.70      615.91     36.81 o 
   7  10   7        4.92       14.04     14.67 o 
   8  10   7       35.78       59.53     20.87 o 
   9  10   7       40.64       88.67     24.84 o 
  -9  11   7       14.01        6.37     19.52 o 
  -8  11   7      260.59      303.91     27.35 o 
  -7  11   7        7.14       12.09     13.10 o 
  -6  11   7      828.50      857.22     40.78 o 
  -5  11   7      586.84      544.76     23.74 o 
  -4  11   7       13.54       12.16      9.29 o 
  -3  11   7     1884.88     2022.34     57.79 o 
  -2  11   7     1112.60     1017.90     33.56 o 
  -1  11   7      496.72      401.46     18.95 o 
   0  11   7     1724.32     1588.68     54.58 o 
   1  11   7      496.26      421.70     18.94 o 
   2  11   7     1098.83     1012.93     39.43 o 
   3  11   7     1895.61     2014.70     69.60 o 
   4  11   7       12.82        8.76     11.41 o 
   5  11   7      587.17      578.97     35.11 o 
   6  11   7      820.08      788.50     43.26 o 
   7  11   7        7.26       22.23     16.19 o 
   8  11   7      263.26      283.35     31.22 o 
   9  11   7       13.84        3.29     20.41 o 
  -8  12   7      222.55      265.99     33.99 o 
  -7  12   7      279.60      233.92     26.54 o 
  -6  12   7      209.65      219.87     19.95 o 
  -5  12   7      543.30      562.82     32.82 o 
  -4  12   7       31.54       34.30     11.10 o 
  -3  12   7      278.77      240.68     23.26 o 
  -2  12   7      582.68      550.22     23.96 o 
  -1  12   7      407.06      363.44     24.02 o 
   0  12   7     2444.85     2221.96    129.09 o 
   1  12   7      393.09      382.05     18.85 o 
   2  12   7      569.12      551.49     69.91 o 
   3  12   7      274.83      222.35     21.80 o 
   4  12   7       28.43       19.17     23.38 o 
   5  12   7      544.62      506.47     34.85 o 
   6  12   7      212.21      182.11     23.72 o 
   7  12   7      280.46      295.15     29.89 o 
   8  12   7      220.51      176.07     28.02 o 
  -8  13   7       54.86       48.69     19.46 o 
  -7  13   7      235.44      261.36     24.75 o 
  -6  13   7       56.91       69.77     17.60 o 
  -5  13   7       27.46       53.08     13.69 o 
  -4  13   7      153.85      121.46     15.74 o 
  -3  13   7      161.07      178.60     16.05 o 
  -2  13   7       13.62       28.46     12.30 o 
  -1  13   7      822.53      864.12     37.03 o 
   0  13   7       30.27       20.41      9.02 o 
   1  13   7      804.66      796.60     36.25 o 
   2  13   7       15.12       30.12     10.14 o 
   3  13   7      155.12      201.21     21.82 o 
   4  13   7      154.80      143.19     34.04 o 
   5  13   7       30.86       39.84     15.69 o 
   6  13   7       55.56       38.03     22.82 o 
   7  13   7      239.45      261.08     30.38 o 
   8  13   7       55.58       63.78     24.74 o 
  -7  14   7       39.40       38.70     17.32 o 
  -6  14   7      384.52      382.11     29.45 o 
  -5  14   7       26.73       11.17     15.66 o 
  -4  14   7      157.96      197.96     20.26 o 
  -3  14   7      137.04      112.67     17.26 o 
  -2  14   7      613.12      649.92     36.32 o 
  -1  14   7     1806.69     1774.85     61.51 o 
   0  14   7      129.86      106.40     13.08 o 
   1  14   7     1785.12     1643.15     78.22 o 
   2  14   7      621.32      560.10     34.29 o 
   3  14   7      136.19      158.72     27.18 o 
   4  14   7      165.78      200.53     24.17 o 
   5  14   7       24.18       28.73     17.54 o 
   6  14   7      370.27      315.68     32.03 o 
   7  14   7       40.05       61.12     23.46 o 
  -7  15   7       45.74       50.78     24.30 o 
  -6  15   7       97.52       67.96     20.48 o 
  -5  15   7      196.41      196.68     31.14 o 
  -4  15   7      295.68      358.74     28.81 o 
  -3  15   7      348.66      337.87     27.18 o 
  -2  15   7      213.72      200.33     21.80 o 
  -1  15   7      708.86      757.33     40.86 o 
   0  15   7      240.62      286.70     24.39 o 
   1  15   7      721.46      710.13     37.05 o 
   2  15   7      200.46      231.63     23.66 o 
   3  15   7      350.22      365.48     29.75 o 
   4  15   7      291.61      338.64     31.12 o 
   5  15   7      191.87      175.91     25.44 o 
   6  15   7       97.06       82.79     31.39 o 
   7  15   7       44.35       77.50     24.09 o 
  -6  16   7       54.20      178.57     51.84 o 
  -5  16   7       61.99      128.59     44.90 o 
  -4  16   7      280.67      277.50     86.01 o 
  -3  16   7      472.40      481.53     37.31 o 
  -2  16   7      109.33      140.51     26.44 o 
  -1  16   7      252.08      257.08     24.49 o 
   0  16   7        3.58        4.92     11.20 o 
   1  16   7      261.54      238.36     24.44 o 
   2  16   7      107.25      107.07     24.99 o 
   3  16   7      463.84      452.59     58.20 o 
   4  16   7      278.72      318.65     30.41 o 
   5  16   7       66.37       89.77     23.54 o 
   6  16   7       54.34       53.25     21.52 o 
  -6  17   7      123.90      203.23     54.70 o 
  -5  17   7        0.85      -17.55     34.41 o 
  -4  17   7      210.74      302.65     56.91 o 
  -3  17   7        0.79       25.12     22.60 o 
  -2  17   7       44.12       29.60     14.00 o 
  -1  17   7       50.96       64.31     14.85 o 
   0  17   7        5.90        4.39     12.31 o 
   1  17   7       50.48       41.36     17.35 o 
   2  17   7       45.66       32.32     17.17 o 
   3  17   7        0.94       30.68     18.14 o 
   4  17   7      209.35      217.20     28.28 o 
   5  17   7        1.30       13.10     28.83 o 
   6  17   7      119.22      129.06     28.74 o 
  -5  18   7       31.45       18.12     41.35 o 
  -4  18   7        5.75        4.77     35.02 o 
  -3  18   7      112.36      106.12     36.67 o 
  -2  18   7      247.50      309.06     29.56 o 
  -1  18   7        8.08        4.77     14.73 o 
   0  18   7      122.56      100.23     17.54 o 
   1  18   7        7.86       -1.88     22.22 o 
   2  18   7      242.94      269.67     29.50 o 
   3  18   7      112.32      114.07     23.52 o 
   4  18   7        5.03       26.54     23.92 o 
   5  18   7       31.33       49.84     23.21 o 
  -4  19   7        8.84       14.11     24.11 o 
  -3  19   7      142.89      127.34     48.72 o 
  -2  19   7       84.46      134.91     37.77 o 
  -1  19   7       35.08       38.84     19.62 o 
   0  19   7      148.94      175.38     22.36 o 
   1  19   7       34.64       35.01     19.19 o 
   2  19   7       87.64       82.93     22.95 o 
   3  19   7      138.80      125.39     25.77 o 
   4  19   7       10.02      -13.09     21.24 o 
  -2  20   7       82.98       12.27     41.35 o 
  -1  20   7       48.97       85.80     29.97 o 
   0  20   7       69.87       74.89     28.19 o 
   1  20   7       49.73       29.15     39.22 o 
   2  20   7       82.67       76.39     32.77 o 
   0   0   8     5850.54     7487.90    245.02 o 
   1   0   8      147.39      111.92     10.96 o 
   2   0   8      225.63      243.43     11.55 o 
   3   0   8     3670.65     4071.86     98.62 o 
   4   0   8       11.62       30.80      6.88 o 
   5   0   8     1389.95     1437.94     37.27 o 
   6   0   8      406.38      425.34     18.22 o 
   7   0   8      134.87      169.05     16.00 o 
   8   0   8       73.78       83.57     29.97 o 
   9   0   8       11.82       18.84     19.50 o 
  10   0   8        7.71       11.90     20.03 o 
 -10   1   8      106.84      134.38     24.32 o 
  -9   1   8      176.30      204.68     25.37 o 
  -8   1   8      126.57      128.16     28.72 o 
  -7   1   8     1744.84     1583.63     48.78 o 
  -6   1   8      475.34      507.58     22.87 o 
  -5   1   8       32.25       29.41      6.38 o 
  -4   1   8      275.45      257.92     13.59 o 
  -3   1   8     2174.00     1988.33     52.54 o 
  -2   1   8     3037.43     3318.69     79.97 o 
  -1   1   8     2659.72     2953.46     70.47 o 
   0   1   8     5496.54     6075.40    141.52 o 
   1   1   8     2614.71     2839.55     70.58 o 
   2   1   8     3029.05     3276.57     80.44 o 
   3   1   8     2249.52     2103.86     53.78 o 
   4   1   8      280.05      264.43     14.70 o 
   5   1   8       30.83       20.51      6.69 o 
   6   1   8      473.42      478.52     19.98 o 
   7   1   8     1761.34     1563.79     59.19 o 
   8   1   8      120.49       89.24     17.33 o 
   9   1   8      174.55      171.66     29.25 o 
  10   1   8      102.16       82.38     22.53 o 
 -10   2   8        1.67       -1.28     19.85 o 
  -9   2   8      104.14      147.42     22.48 o 
  -8   2   8      214.41      247.09     24.80 o 
  -7   2   8        8.31       28.69     12.28 o 
  -6   2   8      507.48      457.76     23.91 o 
  -5   2   8      844.15      776.92     26.99 o 
  -4   2   8      158.88      169.27     17.20 o 
  -3   2   8     1447.50     1624.46     42.61 o 
  -2   2   8     2032.98     2083.65     52.32 o 
  -1   2   8     4223.48     4356.43    103.12 o 
   0   2   8    12202.25    12335.71    282.48 o 
   1   2   8     4252.28     4361.36    103.76 o 
   2   2   8     2068.96     2077.27     53.42 o 
   3   2   8     1424.15     1582.57     43.91 o 
   4   2   8      161.64      188.75     12.98 o 
   5   2   8      835.22      761.69     24.42 o 
   6   2   8      536.24      501.81     20.78 o 
   7   2   8        7.76       30.53     12.81 o 
   8   2   8      213.36      254.69     31.93 o 
   9   2   8      103.17       96.80     26.10 o 
  10   2   8        1.93       19.49     24.65 o 
 -10   3   8       33.54       31.29     38.01 o 
  -9   3   8      143.88      147.77     22.43 o 
  -8   3   8      225.94      202.75     19.17 o 
  -7   3   8       35.24       28.32     10.23 o 
  -6   3   8      250.73      292.47     21.07 o 
  -5   3   8      766.42      707.11     30.57 o 
  -4   3   8     3936.50     3824.39     97.42 o 
  -3   3   8      362.44      361.85     19.76 o 
  -2   3   8      323.07      336.70     20.25 o 
  -1   3   8      784.57     1000.75     28.13 o 
   0   3   8     1715.30     1750.14     44.61 o 
   1   3   8      813.32     1090.69     33.18 o 
   2   3   8      311.67      320.59     16.55 o 
   3   3   8      346.82      379.31     16.83 o 
   4   3   8     3935.43     4040.03     98.75 o 
   5   3   8      754.10      771.72     24.61 o 
   6   3   8      268.40      292.12     22.56 o 
   7   3   8       39.34       26.53     10.63 o 
   8   3   8      225.27      176.50     21.92 o 
   9   3   8      142.69      152.79     23.13 o 
  10   3   8       37.30       86.93     29.11 o 
 -10   4   8      259.80      273.62     55.61 o 
  -9   4   8      141.01      113.02     34.35 o 
  -8   4   8      185.26      168.09     34.56 o 
  -7   4   8      310.43      254.78     18.23 o 
  -6   4   8      128.07       92.63     10.92 o 
  -5   4   8      608.68      554.49     32.19 o 
  -4   4   8      864.92      828.22     23.46 o 
  -3   4   8     3141.44     3307.64     83.32 o 
  -2   4   8     1201.83     1253.92     29.75 o 
  -1   4   8     2106.84     2227.56     50.29 o 
   0   4   8     9087.72     9662.30    222.71 o 
   1   4   8     2129.29     2282.35     57.00 o 
   2   4   8     1137.90     1188.74     43.68 o 
   3   4   8     3103.23     3359.09     83.94 o 
   4   4   8      846.22      844.43     29.14 o 
   5   4   8      624.72      605.58     25.76 o 
   6   4   8      131.62      109.17     13.08 o 
   7   4   8      314.12      264.46     28.55 o 
   8   4   8      176.65      191.05     22.47 o 
   9   4   8      135.67      109.37     21.25 o 
  10   4   8      257.69      325.82     81.46 o 
 -10   5   8       22.95       16.60     36.02 o 
  -9   5   8       59.94       57.51     30.66 o 
  -8   5   8       80.39       98.81     22.89 o 
  -7   5   8        6.63       12.83     11.26 o 
  -6   5   8      213.69      240.72     13.55 o 
  -5   5   8     2197.75     2208.44     47.22 o 
  -4   5   8      340.76      322.61     14.71 o 
  -3   5   8      605.75      534.55     19.62 o 
  -2   5   8     1036.14      898.61     34.97 o 
  -1   5   8      468.02      474.39     23.46 o 
   0   5   8     3615.83     3607.71     78.18 o 
   1   5   8      472.10      456.42     20.69 o 
   2   5   8     1045.76      941.18     28.52 o 
   3   5   8      610.54      468.56     23.81 o 
   4   5   8      359.39      306.22     25.25 o 
   5   5   8     2199.42     2343.42     73.10 o 
   6   5   8      208.38      225.61     20.24 o 
   7   5   8        7.17        9.33     11.86 o 
   8   5   8       78.94      103.10     19.15 o 
   9   5   8       59.52       51.46     19.88 o 
  10   5   8       23.97       34.61     23.77 o 
 -10   6   8       80.61      118.67     42.73 o 
  -9   6   8       65.81       22.46     22.05 o 
  -8   6   8        9.17       -6.82     13.62 o 
  -7   6   8       25.38       27.29     11.75 o 
  -6   6   8      225.18      211.17     15.86 o 
  -5   6   8      898.11      961.16     30.83 o 
  -4   6   8      111.68      110.32     11.50 o 
  -3   6   8      897.35      913.84     26.72 o 
  -2   6   8      287.38      278.82     18.12 o 
  -1   6   8     2976.80     3141.17     91.99 o 
   0   6   8     1370.01     1517.70     40.83 o 
   1   6   8     3006.56     3115.00     77.55 o 
   2   6   8      289.24      274.45     31.08 o 
   3   6   8      897.43      949.11     32.41 o 
   4   6   8      110.05      146.11     54.91 o 
   5   6   8      869.77      934.77     38.94 o 
   6   6   8      226.74      233.73     21.26 o 
   7   6   8       23.83       32.13     13.74 o 
   8   6   8        8.76      -12.79     16.89 o 
   9   6   8       64.22       70.26     20.35 o 
  10   6   8       81.65       72.48     24.46 o 
  -9   7   8       78.15       92.98     40.03 o 
  -8   7   8       83.16       45.82     13.52 o 
  -7   7   8      320.17      296.69     20.15 o 
  -6   7   8      179.64      194.01     19.92 o 
  -5   7   8     1777.30     1773.02     46.83 o 
  -4   7   8     2115.13     1953.71     49.17 o 
  -3   7   8      605.28      527.91     18.91 o 
  -2   7   8      910.08      874.89     24.90 o 
  -1   7   8      110.19      118.89     12.38 o 
   0   7   8     3928.07     3712.33     91.29 o 
   1   7   8      116.83      102.85      8.98 o 
   2   7   8      873.91      925.07     71.97 o 
   3   7   8      593.80      427.69     30.73 o 
   4   7   8     2146.36     2002.51     62.32 o 
   5   7   8     1779.76     1777.75     63.24 o 
   6   7   8      188.71      185.94     35.94 o 
   7   7   8      318.62      316.23     27.68 o 
   8   7   8       89.72       81.18     20.00 o 
   9   7   8       79.25       87.90     22.33 o 
  -9   8   8       36.99       14.97     23.45 o 
  -8   8   8       17.98        6.08     12.15 o 
  -7   8   8      430.38      443.81     24.12 o 
  -6   8   8      489.14      501.67     33.73 o 
  -5   8   8      485.08      492.48     21.33 o 
  -4   8   8     2069.30     1895.36     79.94 o 
  -3   8   8     2599.05     2433.26     64.40 o 
  -2   8   8     1011.03      994.89     28.15 o 
  -1   8   8      374.18      353.68     13.70 o 
   0   8   8       96.12      104.79     10.22 o 
   1   8   8      375.56      356.54     42.13 o 
   2   8   8     1035.54     1096.70     37.99 o 
   3   8   8     2581.58     2449.75    133.36 o 
   4   8   8     2028.84     2027.12     66.55 o 
   5   8   8      468.49      390.30     35.79 o 
   6   8   8      483.94      488.99     31.31 o 
   7   8   8      427.11      481.68     32.57 o 
   8   8   8       19.03       22.56     17.37 o 
   9   8   8       37.55       65.79     43.30 o 
  -9   9   8       38.00       37.38     18.31 o 
  -8   9   8       38.86       46.72     15.79 o 
  -7   9   8      100.25      138.75     20.32 o 
  -6   9   8       80.28       93.28     12.93 o 
  -5   9   8       47.76       70.78     10.87 o 
  -4   9   8     1847.04     1769.01     45.48 o 
  -3   9   8     1207.75     1130.59     36.08 o 
  -2   9   8      444.22      411.24     19.64 o 
  -1   9   8      529.69      524.70     20.34 o 
   0   9   8      112.30      152.22     10.02 o 
   1   9   8      530.98      493.03     24.84 o 
   2   9   8      435.73      389.95     21.70 o 
   3   9   8     1189.91     1238.47     54.83 o 
   4   9   8     1861.85     1649.23     60.99 o 
   5   9   8       52.00       63.60     14.75 o 
   6   9   8       80.15       84.12     17.16 o 
   7   9   8      103.91       93.34     19.09 o 
   8   9   8       38.88       54.41     18.87 o 
   9   9   8       37.56       26.01     27.45 o 
  -9  10   8       21.49       14.61     18.23 o 
  -8  10   8       55.27       73.00     18.40 o 
  -7  10   8       51.73       73.55     13.60 o 
  -6  10   8      431.80      449.73     23.72 o 
  -5  10   8      421.53      449.81     26.40 o 
  -4  10   8      129.81      140.33     18.12 o 
  -3  10   8      242.81      209.27     13.71 o 
  -2  10   8     1736.13     1625.17     40.75 o 
  -1  10   8     1159.10     1111.89     29.54 o 
   0  10   8      561.94      563.15     27.52 o 
   1  10   8     1157.73     1119.35     47.05 o 
   2  10   8     1754.63     1582.35     56.27 o 
   3  10   8      249.45      227.74     31.73 o 
   4  10   8      126.73      106.08     16.34 o 
   5  10   8      401.48      416.06     29.99 o 
   6  10   8      445.63      480.51     33.24 o 
   7  10   8       51.07       65.85     18.11 o 
   8  10   8       57.06       48.48     20.31 o 
   9  10   8       20.63       50.48     36.30 o 
  -8  11   8       56.63       37.25     17.47 o 
  -7  11   8      105.59      119.28     18.47 o 
  -6  11   8      143.19      165.25     16.14 o 
  -5  11   8       57.29       49.23     11.14 o 
  -4  11   8      286.87      360.22     18.77 o 
  -3  11   8      165.24      177.68     13.23 o 
  -2  11   8      163.99      148.01     11.30 o 
  -1  11   8      352.44      319.16     14.24 o 
   0  11   8      377.57      421.18     24.75 o 
   1  11   8      351.85      369.18     17.68 o 
   2  11   8      167.32      150.70     16.07 o 
   3  11   8      158.35      169.02     23.67 o 
   4  11   8      280.75      378.86     28.06 o 
   5  11   8       58.12       67.65     16.30 o 
   6  11   8      143.88      153.16     21.41 o 
   7  11   8      108.90      145.50     24.90 o 
   8  11   8       56.48       63.28     21.65 o 
  -8  12   8       33.19       39.76     18.02 o 
  -7  12   8       20.90       33.68     15.83 o 
  -6  12   8       94.54      114.02     15.08 o 
  -5  12   8      288.17      279.54     18.67 o 
  -4  12   8      322.18      316.12     19.73 o 
  -3  12   8      676.30      673.08     39.56 o 
  -2  12   8     1156.96     1011.31     42.73 o 
  -1  12   8      522.19      456.33     27.29 o 
   0  12   8      184.81      194.41     20.37 o 
   1  12   8      532.42      533.46     39.20 o 
   2  12   8     1148.70      981.50     49.73 o 
   3  12   8      656.79      621.80     36.74 o 
   4  12   8      304.68      370.53     28.99 o 
   5  12   8      284.55      264.08     26.30 o 
   6  12   8       92.36       51.65     18.39 o 
   7  12   8       22.08       26.38     18.38 o 
   8  12   8       33.45       32.86     22.16 o 
  -8  13   8      156.31      164.27     24.59 o 
  -7  13   8      483.85      501.20     31.70 o 
  -6  13   8       47.04       39.43     15.09 o 
  -5  13   8      698.93      677.33     27.82 o 
  -4  13   8      852.50      879.98     30.29 o 
  -3  13   8      654.38      649.38     34.49 o 
  -2  13   8      120.09       93.99     15.21 o 
  -1  13   8      343.57      345.30     24.44 o 
   0  13   8      515.02      495.27     41.92 o 
   1  13   8      346.01      293.33     26.58 o 
   2  13   8      122.58      108.67     16.08 o 
   3  13   8      656.70      645.27     63.12 o 
   4  13   8      870.26      850.30     49.84 o 
   5  13   8      696.88      601.90     39.34 o 
   6  13   8       46.51       60.25     19.48 o 
   7  13   8      491.79      521.02     40.09 o 
   8  13   8      155.99      189.22     48.27 o 
  -7  14   8        1.94       -2.18     22.30 o 
  -6  14   8       56.29       60.71     17.28 o 
  -5  14   8       73.96       56.97     15.51 o 
  -4  14   8      151.34      150.73     20.27 o 
  -3  14   8       23.07       44.98     14.40 o 
  -2  14   8      131.37      113.33     17.60 o 
  -1  14   8     1156.30     1161.62     47.39 o 
   0  14   8       68.10       46.65     13.70 o 
   1  14   8     1174.94     1195.73     47.06 o 
   2  14   8      127.99      122.78     18.17 o 
   3  14   8       27.21       61.45     16.22 o 
   4  14   8      156.74      132.95     21.21 o 
   5  14   8       71.58       55.20     18.86 o 
   6  14   8       56.69       29.32     19.44 o 
   7  14   8        1.87        9.86     20.11 o 
  -7  15   8       25.12       65.67     29.77 o 
  -6  15   8       58.62       94.89     29.47 o 
  -5  15   8      184.39      109.90     26.95 o 
  -4  15   8      154.37      122.49     20.86 o 
  -3  15   8       51.30       49.18     20.61 o 
  -2  15   8       43.31       50.57     16.13 o 
  -1  15   8       62.93       81.06     16.89 o 
   0  15   8       74.68       77.70     16.16 o 
   1  15   8       60.81       77.14     24.69 o 
   2  15   8       47.21       28.32     14.92 o 
   3  15   8       50.94       37.66     14.83 o 
   4  15   8      148.54      131.80     22.97 o 
   5  15   8      181.53      206.64     26.68 o 
   6  15   8       59.43       45.97     22.13 o 
   7  15   8       24.76       21.80     20.61 o 
  -6  16   8        1.76       33.76     39.40 o 
  -5  16   8       11.07       18.43     22.68 o 
  -4  16   8       82.46       92.52     24.90 o 
  -3  16   8      371.82      401.56     38.39 o 
  -2  16   8       33.76       59.85     16.92 o 
  -1  16   8       86.38       80.71     17.27 o 
   0  16   8     1357.10     1350.80     68.61 o 
   1  16   8       90.76       84.34     15.38 o 
   2  16   8       37.57       49.37     17.26 o 
   3  16   8      366.88      362.94     31.99 o 
   4  16   8       81.30       77.90     34.21 o 
   5  16   8       11.18       26.24     20.08 o 
   6  16   8        1.53       -0.98     20.74 o 
  -5  17   8       89.77      108.09     48.11 o 
  -4  17   8      191.58      153.73     45.86 o 
  -3  17   8       27.87       47.35     18.47 o 
  -2  17   8      356.87      397.83     30.84 o 
  -1  17   8       37.49       35.25     15.34 o 
   0  17   8       49.96       58.15     15.16 o 
   1  17   8       36.16       32.52     16.53 o 
   2  17   8      352.71      329.74     33.08 o 
   3  17   8       28.57       21.57     18.27 o 
   4  17   8      187.65      194.66     27.62 o 
   5  17   8       91.17      123.04     30.80 o 
  -5  18   8        9.74       -4.94     33.94 o 
  -4  18   8        1.26        1.39     36.93 o 
  -3  18   8      104.27       63.04     25.94 o 
  -2  18   8      198.63      255.40     26.95 o 
  -1  18   8      460.16      448.95     28.95 o 
   0  18   8      493.89      492.23     30.01 o 
   1  18   8      452.47      441.88     44.56 o 
   2  18   8      201.30      243.57     28.57 o 
   3  18   8      104.50       76.68     22.36 o 
   4  18   8        0.83       -2.02     19.20 o 
   5  18   8       11.01       22.43     24.10 o 
  -3  19   8       20.87       18.64     36.93 o 
  -2  19   8      214.31      255.04     40.44 o 
  -1  19   8       17.59       19.82     16.20 o 
   0  19   8       16.94       17.90     18.92 o 
   1  19   8       17.40       32.28     19.64 o 
   2  19   8      214.19      206.51     28.49 o 
   3  19   8       20.38       25.64     21.65 o 
  -2  20   8       12.52      -17.57     26.77 o 
  -1  20   8       73.25       71.61     23.46 o 
   0  20   8       10.44       36.79     25.29 o 
   1  20   8       73.15       79.29     28.04 o 
   2  20   8       12.35        3.99     22.19 o 
   1   0   9     1435.29     1101.02     30.73 o 
   2   0   9      440.62      606.62     19.98 o 
   3   0   9     3306.20     3255.35     80.91 o 
   4   0   9     3773.79     3910.07     97.00 o 
   5   0   9     1226.41     1355.50     35.83 o 
   6   0   9      591.14      550.85     28.92 o 
   7   0   9      653.46      654.20     29.20 o 
   8   0   9      315.63      298.09     27.03 o 
   9   0   9       26.55       16.10     21.88 o 
  10   0   9      209.06      271.70     31.04 o 
 -10   1   9        2.25       42.94     20.92 o 
  -9   1   9      171.43      146.11     22.27 o 
  -8   1   9      104.57      118.70     18.76 o 
  -7   1   9      176.48      140.22     18.65 o 
  -6   1   9       91.15       84.94     11.27 o 
  -5   1   9      738.78      728.67     33.49 o 
  -4   1   9     1686.74     1483.50     41.03 o 
  -3   1   9     1597.75     1593.86     42.88 o 
  -2   1   9      632.77      700.73     22.16 o 
  -1   1   9     1124.99     1011.56     28.58 o 
   0   1   9     1138.15     1276.18     34.34 o 
   1   1   9     1148.12     1016.35     28.91 o 
   2   1   9      610.62      742.81     23.11 o 
   3   1   9     1568.52     1574.20     43.44 o 
   4   1   9     1669.13     1405.04     41.63 o 
   5   1   9      745.90      799.62     24.25 o 
   6   1   9       83.10       51.70      9.51 o 
   7   1   9      170.18      147.31     17.17 o 
   8   1   9      101.80      110.63     23.47 o 
   9   1   9      165.44      141.40     30.64 o 
  10   1   9        2.06       -7.90     19.19 o 
 -10   2   9       82.96       77.30     22.79 o 
  -9   2   9        3.36       23.44     16.73 o 
  -8   2   9      143.92      142.96     20.81 o 
  -7   2   9      330.99      455.12     28.20 o 
  -6   2   9      236.56      226.57     15.62 o 
  -5   2   9     1674.83     1612.33     40.68 o 
  -4   2   9      560.46      561.04     20.65 o 
  -3   2   9      983.30      942.92     28.22 o 
  -2   2   9     2049.39     1919.00     79.00 o 
  -1   2   9     5081.01     5197.06    122.85 o 
   0   2   9      141.67      150.89      9.71 o 
   1   2   9     5145.70     5229.96    123.50 o 
   2   2   9     2043.57     1978.60     51.02 o 
   3   2   9      974.41      986.92     34.16 o 
   4   2   9      568.69      585.86     22.32 o 
   5   2   9     1672.11     1700.07     43.29 o 
   6   2   9      238.55      230.45     15.10 o 
   7   2   9      320.31      362.00     23.41 o 
   8   2   9      136.06       89.14     18.16 o 
   9   2   9        3.15       27.58     21.29 o 
  10   2   9       78.15       73.87     56.11 o 
 -10   3   9       14.67       35.50     38.79 o 
  -9   3   9      132.92      192.66     21.60 o 
  -8   3   9      144.97      143.58     17.10 o 
  -7   3   9        8.16       -0.76     11.85 o 
  -6   3   9     1723.40     1677.22     58.84 o 
  -5   3   9      279.06      243.28     14.21 o 
  -4   3   9      485.43      506.91     18.89 o 
  -3   3   9     1348.47     1328.74     36.67 o 
  -2   3   9      188.12      252.54     11.47 o 
  -1   3   9     1606.28     1503.48     40.15 o 
   0   3   9     1163.16     1213.42     34.21 o 
   1   3   9     1659.15     1591.12     41.37 o 
   2   3   9      189.78      268.01     14.79 o 
   3   3   9     1358.40     1379.67     49.38 o 
   4   3   9      470.53      477.69     21.35 o 
   5   3   9      285.68      267.44     14.99 o 
   6   3   9     1726.19     1755.60     87.34 o 
   7   3   9        5.83       12.25     12.81 o 
   8   3   9      140.62      157.24     21.38 o 
   9   3   9      130.58      170.08     30.48 o 
  10   3   9       14.68       21.63     26.56 o 
 -10   4   9       69.42      102.98     43.47 o 
  -9   4   9       87.73       95.36     27.36 o 
  -8   4   9      226.52      232.63     19.98 o 
  -7   4   9     1152.93     1102.27     49.38 o 
  -6   4   9     1134.26     1012.49     53.17 o 
  -5   4   9     1506.24     1597.51     52.45 o 
  -4   4   9     1429.30     1355.20     52.48 o 
  -3   4   9     1414.83     1448.11     35.42 o 
  -2   4   9     2414.19     2546.81     63.82 o 
  -1   4   9     1130.01      951.79     26.48 o 
   0   4   9     2678.77     2753.69     67.93 o 
   1   4   9     1090.20      922.16     27.62 o 
   2   4   9     2421.30     2649.06     66.27 o 
   3   4   9     1426.14     1462.41     64.76 o 
   4   4   9     1406.81     1304.72     80.21 o 
   5   4   9     1509.10     1505.82     41.72 o 
   6   4   9     1124.86     1098.53     36.81 o 
   7   4   9     1144.43     1202.46     50.00 o 
   8   4   9      231.47      227.77     24.62 o 
   9   4   9       86.81      112.84     21.91 o 
  10   4   9       74.03       71.43     29.62 o 
 -10   5   9        5.27       35.84     38.92 o 
  -9   5   9      230.25      226.51     33.63 o 
  -8   5   9       59.56       76.94     21.09 o 
  -7   5   9      219.48      235.42     25.15 o 
  -6   5   9      897.05      830.01     26.92 o 
  -5   5   9      214.82      227.61     12.74 o 
  -4   5   9       99.46       92.96      9.95 o 
  -3   5   9     1150.23     1101.83     48.95 o 
  -2   5   9     2526.68     2314.27     68.69 o 
  -1   5   9      234.64      249.50     14.33 o 
   0   5   9      560.34      807.71     24.05 o 
   1   5   9      229.96      246.57     12.45 o 
   2   5   9     2528.03     2374.58     60.99 o 
   3   5   9     1129.52     1195.05     35.63 o 
   4   5   9       95.73       98.93     11.26 o 
   5   5   9      212.03      190.40     23.37 o 
   6   5   9      899.00      816.85     32.47 o 
   7   5   9      216.94      217.52     19.48 o 
   8   5   9       59.64       51.24     17.19 o 
   9   5   9      224.35      224.00     42.72 o 
  10   5   9        4.81       31.63     28.29 o 
 -10   6   9       52.41        4.12     38.27 o 
  -9   6   9      116.18      119.00     27.42 o 
  -8   6   9      245.22      254.39     34.54 o 
  -7   6   9      138.27      133.35     19.07 o 
  -6   6   9      103.95       89.26     15.94 o 
  -5   6   9      408.98      405.33     16.63 o 
  -4   6   9       83.27       62.40      9.07 o 
  -3   6   9      237.87      238.57     18.46 o 
  -2   6   9      457.94      422.08     24.88 o 
  -1   6   9      844.15      830.72     32.52 o 
   0   6   9       16.63       20.91      4.69 o 
   1   6   9      819.89      863.47     26.48 o 
   2   6   9      445.29      397.36     19.62 o 
   3   6   9      252.37      254.34     18.58 o 
   4   6   9       83.20       66.50     19.96 o 
   5   6   9      398.63      383.47     33.38 o 
   6   6   9      112.68      109.30     16.69 o 
   7   6   9      135.40      157.16     17.30 o 
   8   6   9      247.19      269.93     31.09 o 
   9   6   9      118.77       95.63     23.14 o 
  10   6   9       51.25       91.53     26.38 o 
  -9   7   9       60.46       69.93     40.16 o 
  -8   7   9      167.70      124.40     21.23 o 
  -7   7   9        6.59       16.36     14.11 o 
  -6   7   9      555.88      592.43     25.34 o 
  -5   7   9       71.68       61.76      9.93 o 
  -4   7   9      877.56      852.94     47.36 o 
  -3   7   9       65.11       54.03     11.01 o 
  -2   7   9      404.51      428.31     23.25 o 
  -1   7   9      730.50      727.38     29.75 o 
   0   7   9     3018.79     2812.20     71.21 o 
   1   7   9      709.23      700.01     27.08 o 
   2   7   9      394.67      396.02     22.51 o 
   3   7   9       58.30       44.37     12.85 o 
   4   7   9      898.60      892.82     45.12 o 
   5   7   9       76.18       71.40     13.47 o 
   6   7   9      548.14      568.62     33.13 o 
   7   7   9        7.48       -2.21     12.58 o 
   8   7   9      164.92      167.84     20.28 o 
   9   7   9       58.15       67.61     25.06 o 
  -9   8   9       23.57       30.86     24.74 o 
  -8   8   9       49.21       28.80     16.97 o 
  -7   8   9      631.13      715.47     30.48 o 
  -6   8   9       74.71       83.14     12.05 o 
  -5   8   9      146.30      128.41     12.47 o 
  -4   8   9       80.85       80.59     10.16 o 
  -3   8   9      859.18      856.36     45.76 o 
  -2   8   9      961.47      918.24     36.31 o 
  -1   8   9     3170.55     2981.43     90.37 o 
   0   8   9        1.11       -3.65      4.94 o 
   1   8   9     3179.68     2981.10     93.45 o 
   2   8   9      959.96      840.29     43.03 o 
   3   8   9      857.30      909.66     44.82 o 
   4   8   9       79.26       78.68     16.97 o 
   5   8   9      151.95      189.50     20.15 o 
   6   8   9       69.41       57.41     15.72 o 
   7   8   9      632.98      735.77     41.07 o 
   8   8   9       54.98       55.05     19.63 o 
   9   8   9       22.60       38.40     20.89 o 
  -9   9   9      236.15      215.61     35.79 o 
  -8   9   9      180.22      205.53     20.57 o 
  -7   9   9      138.09      152.09     16.80 o 
  -6   9   9      240.78      237.83     17.89 o 
  -5   9   9       15.81       27.03      9.23 o 
  -4   9   9     2239.84     1830.32     48.02 o 
  -3   9   9      636.41      583.89     21.38 o 
  -2   9   9      502.12      497.33     18.40 o 
  -1   9   9      920.87      764.04     34.02 o 
   0   9   9     1259.14     1037.23     63.53 o 
   1   9   9      937.51      902.41     28.13 o 
   2   9   9      507.71      512.85     25.19 o 
   3   9   9      636.44      590.20     37.65 o 
   4   9   9     2267.14     1948.20     80.63 o 
   5   9   9       15.37       24.30     12.10 o 
   6   9   9      236.40      238.13     24.48 o 
   7   9   9      142.66      145.33     21.93 o 
   8   9   9      182.89      207.13     26.51 o 
   9   9   9      233.05      226.33     30.40 o 
  -9  10   9       11.77       27.19     27.05 o 
  -8  10   9      130.28      184.31     23.25 o 
  -7  10   9      198.97      181.15     17.92 o 
  -6  10   9       95.23      119.77     14.27 o 
  -5  10   9      220.06      239.95     17.17 o 
  -4  10   9        4.67       -5.08      7.12 o 
  -3  10   9      934.00      974.24     32.67 o 
  -2  10   9     1428.38     1307.63     34.81 o 
  -1  10   9      343.13      276.82     20.62 o 
   0  10   9       46.70       58.45     16.38 o 
   1  10   9      338.36      313.80     20.88 o 
   2  10   9     1416.29     1297.86     47.13 o 
   3  10   9      934.71      967.48     49.82 o 
   4  10   9        5.47       10.62     11.15 o 
   5  10   9      223.59      228.00     23.61 o 
   6  10   9       99.16      133.76     20.55 o 
   7  10   9      206.38      252.89     37.74 o 
   8  10   9      130.49      127.47     25.50 o 
   9  10   9       12.08       -0.50     26.34 o 
  -8  11   9       68.44       61.53     28.50 o 
  -7  11   9       34.70       34.06     15.47 o 
  -6  11   9      117.90      185.61     20.93 o 
  -5  11   9      385.53      352.99     30.02 o 
  -4  11   9      471.23      528.03     26.03 o 
  -3  11   9       29.21       27.61      8.50 o 
  -2  11   9       18.50       15.84      7.27 o 
  -1  11   9     1584.18     1526.18     55.41 o 
   0  11   9      543.15      520.39     28.21 o 
   1  11   9     1632.10     1617.14     55.35 o 
   2  11   9       20.32       13.36     10.12 o 
   3  11   9       28.27       52.90     20.15 o 
   4  11   9      456.45      446.48     37.64 o 
   5  11   9      384.67      401.53     30.33 o 
   6  11   9      120.88      151.52     21.91 o 
   7  11   9       34.43       46.92     28.25 o 
   8  11   9       64.54       47.11     21.71 o 
  -8  12   9      148.36      132.65     22.62 o 
  -7  12   9      255.89      276.39     25.59 o 
  -6  12   9       80.09      104.79     17.95 o 
  -5  12   9      146.24      170.49     28.91 o 
  -4  12   9      668.52      745.08     27.33 o 
  -3  12   9      702.65      690.88     25.43 o 
  -2  12   9      273.92      231.90     21.26 o 
  -1  12   9      578.09      579.39     30.53 o 
   0  12   9     1227.37     1093.49     59.53 o 
   1  12   9      570.71      514.93     29.20 o 
   2  12   9      279.00      255.84     20.55 o 
   3  12   9      719.50      689.57     45.26 o 
   4  12   9      669.87      658.53     38.65 o 
   5  12   9      144.00      136.50     35.03 o 
   6  12   9       83.42       66.39     19.60 o 
   7  12   9      256.32      261.83     29.79 o 
   8  12   9      147.44      153.12     27.37 o 
  -8  13   9      132.20      153.58     23.71 o 
  -7  13   9      238.64      214.11     23.29 o 
  -6  13   9      610.29      550.93     31.39 o 
  -5  13   9       43.59       58.81     13.31 o 
  -4  13   9       16.76       11.81     10.21 o 
  -3  13   9       54.83       56.60     19.75 o 
  -2  13   9       94.71       72.71     18.67 o 
  -1  13   9      781.67      720.65     35.77 o 
   0  13   9        0.29        7.07     11.31 o 
   1  13   9      802.73      749.12     52.74 o 
   2  13   9      101.85       74.72     56.41 o 
   3  13   9       55.11       56.54     15.25 o 
   4  13   9       16.40        3.58     13.61 o 
   5  13   9       44.03       63.18     18.78 o 
   6  13   9      614.96      665.99     49.69 o 
   7  13   9      240.56      200.17     28.00 o 
   8  13   9      135.36      137.52     28.38 o 
  -7  14   9      145.24      195.27     30.04 o 
  -6  14   9       93.37       95.91     18.89 o 
  -5  14   9      151.78      159.91     23.23 o 
  -4  14   9       11.33       13.95     14.08 o 
  -3  14   9     1051.70     1078.62     47.50 o 
  -2  14   9      293.49      308.62     25.79 o 
  -1  14   9       50.49       89.73     16.61 o 
   0  14   9        0.07       -5.10     11.36 o 
   1  14   9       44.24       80.21     25.14 o 
   2  14   9      291.78      338.37     33.18 o 
   3  14   9     1047.86     1175.84    123.54 o 
   4  14   9       12.27       21.99     15.36 o 
   5  14   9      155.70      141.49     24.37 o 
   6  14   9       95.19       74.59     23.48 o 
   7  14   9      150.26      203.87     30.09 o 
  -7  15   9       12.40       33.76     41.69 o 
  -6  15   9      125.76      157.72     41.87 o 
  -5  15   9       71.50       61.22     24.91 o 
  -4  15   9       42.72       56.44     30.90 o 
  -3  15   9      157.72      208.32     36.20 o 
  -2  15   9       30.51       35.90     15.23 o 
  -1  15   9      243.68      293.69     28.36 o 
   0  15   9       65.55      105.65     17.72 o 
   1  15   9      240.07      216.93     22.67 o 
   2  15   9       34.51       36.15     15.53 o 
   3  15   9      155.37      173.01     30.30 o 
   4  15   9       42.93       54.19     18.59 o 
   5  15   9       73.40       85.30     29.00 o 
   6  15   9      125.02      140.48     26.06 o 
   7  15   9       12.13       36.36     23.17 o 
  -6  16   9        5.29      -22.84     33.29 o 
  -5  16   9        3.79       10.27     22.71 o 
  -4  16   9      163.66      192.73     25.07 o 
  -3  16   9       75.07       63.04     18.54 o 
  -2  16   9       44.61       41.83     16.28 o 
  -1  16   9      111.70      106.21     18.59 o 
   0  16   9       55.61       82.04     18.05 o 
   1  16   9      105.97      123.21     23.85 o 
   2  16   9       46.59       46.65     21.28 o 
   3  16   9       75.28       82.16     19.69 o 
   4  16   9      162.36      150.95     28.64 o 
   5  16   9        4.34       41.28     20.80 o 
   6  16   9        4.98      -13.16     27.43 o 
  -5  17   9        2.40       -2.43     34.76 o 
  -4  17   9      257.36      214.34     35.48 o 
  -3  17   9      180.23      178.55     24.90 o 
  -2  17   9       15.05       30.30     17.45 o 
  -1  17   9      203.13      177.82     22.92 o 
   0  17   9       79.70      121.87     20.40 o 
   1  17   9      198.76      212.52     24.89 o 
   2  17   9       14.95       17.23     16.45 o 
   3  17   9      177.20      155.05     24.27 o 
   4  17   9      266.97      252.43     31.28 o 
   5  17   9        2.15       10.81     26.48 o 
  -4  18   9       22.92        8.80     37.32 o 
  -3  18   9       58.53       68.27     31.55 o 
  -2  18   9        2.34       21.26     18.36 o 
  -1  18   9      150.04      148.66     27.43 o 
   0  18   9      380.97      354.82     26.71 o 
   1  18   9      153.94      191.90     40.17 o 
   2  18   9        2.81       -5.61     16.12 o 
   3  18   9       63.01       89.68     23.83 o 
   4  18   9       22.88       87.43     23.76 o 
  -3  19   9       43.64       38.66     39.57 o 
  -2  19   9        3.18       16.93     19.73 o 
  -1  19   9       49.70       62.11     18.48 o 
   0  19   9       78.57      105.74     36.46 o 
   1  19   9       49.89       78.76     21.43 o 
   2  19   9        3.17        4.25     19.72 o 
   3  19   9       44.05       37.86     22.30 o 
  -1  20   9       22.80       19.25     21.07 o 
   0  20   9       25.31       45.34     29.29 o 
   1  20   9       22.77       19.87     22.34 o 
   0   0  10       60.96      100.31     19.96 o 
   1   0  10     1005.07      957.73     29.67 o 
   2   0  10      832.09      890.29     26.93 o 
   3   0  10      127.22      177.83     11.54 o 
   4   0  10     1506.89     1430.80     47.15 o 
   5   0  10       76.42       69.42      9.79 o 
   6   0  10      121.71      118.29     13.42 o 
   7   0  10     1402.02     1261.60     50.73 o 
   8   0  10      411.62      369.55     29.97 o 
   9   0  10        2.13       14.98     20.65 o 
  10   0  10       54.46       60.90     38.08 o 
 -10   1  10        1.53       20.85     21.08 o 
  -9   1  10      209.90      179.71     30.51 o 
  -8   1  10      408.10      374.12     30.54 o 
  -7   1  10      239.27      250.24     23.52 o 
  -6   1  10      938.46      857.07     44.00 o 
  -5   1  10      538.09      540.66     28.53 o 
  -4   1  10      135.89      200.83     12.77 o 
  -3   1  10      289.26      279.58     13.94 o 
  -2   1  10      744.43      596.30     20.19 o 
  -1   1  10     2925.27     2942.74     71.96 o 
   0   1  10     3571.46     3419.74     83.23 o 
   1   1  10     2896.54     2882.17     72.04 o 
   2   1  10      732.53      625.09     20.93 o 
   3   1  10      300.24      307.70     21.66 o 
   4   1  10      134.28      172.91     13.15 o 
   5   1  10      529.08      509.06     25.28 o 
   6   1  10      950.96      937.60     28.89 o 
   7   1  10      241.67      251.68     21.20 o 
   8   1  10      404.09      500.35     40.98 o 
   9   1  10      210.93      239.78     34.11 o 
  10   1  10        1.41       17.86     25.62 o 
 -10   2  10       91.65       51.71     40.35 o 
  -9   2  10      129.90      163.03     20.33 o 
  -8   2  10     1100.63     1008.84     46.55 o 
  -7   2  10       87.26       79.85     15.97 o 
  -6   2  10        5.01       -2.22      9.58 o 
  -5   2  10       37.15       39.62      8.57 o 
  -4   2  10       14.45       24.33      6.91 o 
  -3   2  10     3175.78     3152.24     94.05 o 
  -2   2  10      181.43      205.20     12.48 o 
  -1   2  10      512.69      532.14     23.77 o 
   0   2  10      281.87      250.57     15.10 o 
   1   2  10      524.40      528.94     18.60 o 
   2   2  10      194.73      199.47     11.90 o 
   3   2  10     3180.53     3336.52     81.96 o 
   4   2  10        8.84        3.09      6.71 o 
   5   2  10       33.80       37.68      9.40 o 
   6   2  10        4.92        2.33      7.79 o 
   7   2  10       83.64      105.75     14.44 o 
   8   2  10     1095.48     1016.78     62.75 o 
   9   2  10      128.54      143.82     29.38 o 
  10   2  10       94.40       70.82     28.45 o 
 -10   3  10        5.21       48.59     40.74 o 
  -9   3  10      292.02      310.47     36.62 o 
  -8   3  10       91.74      115.72     16.52 o 
  -7   3  10      814.45      800.74     39.43 o 
  -6   3  10       64.21       47.23     12.56 o 
  -5   3  10      255.29      215.88     17.29 o 
  -4   3  10       36.97       36.51      7.23 o 
  -3   3  10      381.15      360.75     14.83 o 
  -2   3  10     1490.60     1410.65     37.78 o 
  -1   3  10      568.57      466.09     17.41 o 
   0   3  10     1231.84     1229.49     46.60 o 
   1   3  10      580.07      476.63     23.17 o 
   2   3  10     1471.98     1360.84     38.69 o 
   3   3  10      351.39      346.08     17.05 o 
   4   3  10       38.50       61.32      9.40 o 
   5   3  10      270.09      195.39     15.68 o 
   6   3  10       61.90       55.23      9.74 o 
   7   3  10      825.97      901.16     49.22 o 
   8   3  10       92.84      109.67     18.90 o 
   9   3  10      293.68      270.08     54.81 o 
  10   3  10        5.59       24.67     36.67 o 
 -10   4  10      100.85       33.98     44.90 o 
  -9   4  10        8.23      -16.31     20.65 o 
  -8   4  10       10.69       31.31     18.44 o 
  -7   4  10     1043.24     1063.92     41.81 o 
  -6   4  10      263.29      285.77     38.41 o 
  -5   4  10       59.92       41.29     12.02 o 
  -4   4  10      200.16      237.99     12.11 o 
  -3   4  10      599.73      572.88     19.43 o 
  -2   4  10     1000.81      865.71     25.75 o 
  -1   4  10      494.63      569.36     18.21 o 
   0   4  10       97.14      122.92      8.62 o 
   1   4  10      498.52      508.97     19.12 o 
   2   4  10     1019.28      911.55     28.25 o 
   3   4  10      607.99      589.80     22.40 o 
   4   4  10      200.21      215.29     21.76 o 
   5   4  10       59.46       68.91     11.33 o 
   6   4  10      253.24      240.20     18.30 o 
   7   4  10     1038.04     1136.00     40.19 o 
   8   4  10       11.20       23.92     15.38 o 
   9   4  10        7.26        5.79     17.38 o 
  10   4  10      100.57      111.84     33.03 o 
 -10   5  10       19.05       14.51     26.36 o 
  -9   5  10       34.79       33.79     23.02 o 
  -8   5  10      135.94      147.78     41.00 o 
  -7   5  10      313.93      337.39     33.52 o 
  -6   5  10     1911.72     1719.69     83.18 o 
  -5   5  10      261.60      256.53     18.54 o 
  -4   5  10      484.62      441.53     19.91 o 
  -3   5  10     1501.12     1443.70     41.35 o 
  -2   5  10     1651.69     1676.51     42.99 o 
  -1   5  10     1483.04     1375.60     36.07 o 
   0   5  10     1104.83      911.43     26.94 o 
   1   5  10     1440.05     1293.10     37.39 o 
   2   5  10     1630.73     1617.59     45.72 o 
   3   5  10     1539.80     1416.14     42.05 o 
   4   5  10      466.48      488.85     24.42 o 
   5   5  10      269.91      245.53     31.23 o 
   6   5  10     1916.09     1757.49     53.49 o 
   7   5  10      311.30      345.16     34.24 o 
   8   5  10      135.76      153.75     22.52 o 
   9   5  10       35.91       -0.62     18.65 o 
  10   5  10       17.80       60.55     30.91 o 
  -9   6  10       91.44       57.52     24.47 o 
  -8   6  10      503.33      495.97     42.82 o 
  -7   6  10      127.80      104.86     30.64 o 
  -6   6  10      197.00      225.04     22.40 o 
  -5   6  10      979.65      833.24     60.30 o 
  -4   6  10      435.77      423.44     19.92 o 
  -3   6  10     1102.01     1021.22     26.32 o 
  -2   6  10      844.90      675.86     36.93 o 
  -1   6  10      843.75      793.26     25.59 o 
   0   6  10       29.64       19.25      5.36 o 
   1   6  10      797.02      750.49     24.93 o 
   2   6  10      901.10      821.37     26.26 o 
   3   6  10     1085.71     1049.60     33.70 o 
   4   6  10      425.86      373.27     33.38 o 
   5   6  10      993.53      952.03     38.80 o 
   6   6  10      188.97      191.46     17.57 o 
   7   6  10      127.57       93.34     14.79 o 
   8   6  10      508.65      541.96     52.88 o 
   9   6  10       88.77      114.61     31.97 o 
  -9   7  10       57.57       46.19     26.82 o 
  -8   7  10        1.88      -17.88     17.88 o 
  -7   7  10      299.37      225.37     24.69 o 
  -6   7  10      669.43      694.42     61.56 o 
  -5   7  10      197.83      215.97     20.43 o 
  -4   7  10      946.03      917.70     56.94 o 
  -3   7  10       88.16       86.90     13.90 o 
  -2   7  10      373.97      348.98     22.87 o 
  -1   7  10     1945.54     1971.39     63.16 o 
   0   7  10      589.32      544.67     19.53 o 
   1   7  10     1939.15     1918.96     78.36 o 
   2   7  10      359.48      308.58     27.25 o 
   3   7  10       90.93       95.81     13.88 o 
   4   7  10      951.17      977.46     39.03 o 
   5   7  10      203.94      191.20     27.44 o 
   6   7  10      663.11      706.59     32.18 o 
   7   7  10      297.86      339.23     24.01 o 
   8   7  10        2.19        0.30     16.40 o 
   9   7  10       58.16       82.21     23.16 o 
  -9   8  10       22.33       77.88     40.00 o 
  -8   8  10       48.22       39.31     19.00 o 
  -7   8  10      251.01      251.95     25.66 o 
  -6   8  10      579.97      517.76     32.49 o 
  -5   8  10       44.30       37.82     12.53 o 
  -4   8  10       41.63       54.00     12.54 o 
  -3   8  10      176.36      189.53     23.54 o 
  -2   8  10      514.09      564.22     30.65 o 
  -1   8  10      677.08      532.26     50.68 o 
   0   8  10      272.30      276.45     27.48 o 
   1   8  10      683.07      584.55     30.05 o 
   2   8  10      496.97      482.42     27.01 o 
   3   8  10      178.47      191.54     17.20 o 
   4   8  10       37.80       48.32     14.77 o 
   5   8  10       46.28       47.06     13.95 o 
   6   8  10      567.19      535.52     33.14 o 
   7   8  10      251.32      309.18     24.22 o 
   8   8  10       48.82       61.58     17.09 o 
   9   8  10       21.52       11.46     21.79 o 
  -9   9  10       34.97       37.58     34.93 o 
  -8   9  10       80.65       85.00     21.48 o 
  -7   9  10       83.65       86.83     18.83 o 
  -6   9  10      194.72      174.96     16.47 o 
  -5   9  10      251.27      267.80     22.02 o 
  -4   9  10      178.84      156.29     13.85 o 
  -3   9  10     1021.83     1052.98     41.42 o 
  -2   9  10      276.17      263.09     20.56 o 
  -1   9  10     1584.95     1381.77     49.92 o 
   0   9  10      446.66      410.82     35.22 o 
   1   9  10     1549.45     1397.42     40.57 o 
   2   9  10      267.02      278.94     19.04 o 
   3   9  10     1007.87      909.21     49.06 o 
   4   9  10      186.65      232.30     33.46 o 
   5   9  10      255.14      267.52     24.22 o 
   6   9  10      194.36      210.90     23.78 o 
   7   9  10       84.80      123.09     20.49 o 
   8   9  10       81.13      112.38     20.08 o 
   9   9  10       33.90       58.08     23.43 o 
  -8  10  10      106.08       80.76     28.16 o 
  -7  10  10      104.15       85.95     15.29 o 
  -6  10  10      209.85      214.67     17.64 o 
  -5  10  10      973.09      915.77     31.65 o 
  -4  10  10      151.72      164.12     13.70 o 
  -3  10  10      411.20      366.33     19.57 o 
  -2  10  10      263.51      257.95     21.49 o 
  -1  10  10     1174.06     1186.25     53.74 o 
   0  10  10      288.41      240.50     33.69 o 
   1  10  10     1164.32     1069.35     42.16 o 
   2  10  10      255.85      303.34     17.04 o 
   3  10  10      397.27      414.51     62.72 o 
   4  10  10      141.23      139.58     22.49 o 
   5  10  10      953.67      901.72     44.16 o 
   6  10  10      212.48      242.66     25.62 o 
   7  10  10      106.05       84.74     21.04 o 
   8  10  10      102.35      155.93     22.79 o 
  -8  11  10       53.83       48.95     26.50 o 
  -7  11  10      101.56      141.47     17.92 o 
  -6  11  10      392.44      408.61     23.27 o 
  -5  11  10      339.05      310.63     19.35 o 
  -4  11  10      393.65      370.58     19.63 o 
  -3  11  10       69.99       49.12      9.68 o 
  -2  11  10      310.23      304.62     39.97 o 
  -1  11  10      243.49      252.45     32.83 o 
   0  11  10      118.32      105.01     14.64 o 
   1  11  10      235.79      206.09     28.01 o 
   2  11  10      291.95      339.82     24.80 o 
   3  11  10       62.03       37.90     14.72 o 
   4  11  10      397.84      430.64     34.28 o 
   5  11  10      336.85      318.03     28.31 o 
   6  11  10      382.97      411.94     55.01 o 
   7  11  10      100.29      140.71     24.89 o 
   8  11  10       52.70       13.19     20.37 o 
  -8  12  10       67.02       77.86     30.92 o 
  -7  12  10      240.41      224.01     34.28 o 
  -6  12  10      275.33      274.68     20.99 o 
  -5  12  10       77.07      105.95     13.60 o 
  -4  12  10       77.09       66.82     11.38 o 
  -3  12  10       34.79       64.47     14.70 o 
  -2  12  10      171.81      159.70     18.73 o 
  -1  12  10      743.44      753.95     50.40 o 
   0  12  10      976.23      946.45     40.13 o 
   1  12  10      730.36      744.43     49.85 o 
   2  12  10      173.02      195.76     19.08 o 
   3  12  10       32.21        9.41     15.14 o 
   4  12  10       80.46       98.75     18.28 o 
   5  12  10       74.54       89.47     19.40 o 
   6  12  10      268.29      271.83     28.66 o 
   7  12  10      239.40      287.90     50.32 o 
   8  12  10       66.04       90.82     25.02 o 
  -7  13  10        2.85        0.30     15.88 o 
  -6  13  10        0.88        7.81     13.01 o 
  -5  13  10       42.36       55.44     14.78 o 
  -4  13  10      206.90      189.68     22.32 o 
  -3  13  10      114.45      117.40     18.29 o 
  -2  13  10      513.58      416.76     28.75 o 
  -1  13  10      137.44      142.44     26.85 o 
   0  13  10       96.33       79.90     15.25 o 
   1  13  10      129.63      132.47     17.11 o 
   2  13  10      500.77      468.37     37.61 o 
   3  13  10      112.10      104.30     29.32 o 
   4  13  10      207.46      216.63     24.16 o 
   5  13  10       45.60       49.26     18.37 o 
   6  13  10        1.03        2.74     16.78 o 
   7  13  10        2.07      -17.69     17.69 o 
  -7  14  10       18.65        4.10     26.92 o 
  -6  14  10       56.26       20.19     23.04 o 
  -5  14  10      356.68      378.55     31.90 o 
  -4  14  10       18.12       15.77     14.69 o 
  -3  14  10      133.36      133.27     19.48 o 
  -2  14  10      722.21      925.89     76.98 o 
  -1  14  10      976.64      963.44     43.29 o 
   0  14  10        0.30       -7.30     11.69 o 
   1  14  10      971.49      965.97     42.31 o 
   2  14  10      717.26      661.46     48.49 o 
   3  14  10      123.39      139.76     21.17 o 
   4  14  10       19.19        7.55     15.75 o 
   5  14  10      356.06      335.88     33.21 o 
   6  14  10       54.65       33.08     20.29 o 
   7  14  10       18.43       12.01     20.36 o 
  -6  15  10      128.02      156.03     33.03 o 
  -5  15  10      111.70      137.70     61.13 o 
  -4  15  10       73.90       75.64     28.18 o 
  -3  15  10        3.44       13.36     14.67 o 
  -2  15  10       89.16       90.26     18.07 o 
  -1  15  10      509.03      448.30     31.06 o 
   0  15  10       50.37       36.88     16.63 o 
   1  15  10      513.00      452.45     88.16 o 
   2  15  10       92.76       82.70     27.05 o 
   3  15  10        3.41       23.00     15.86 o 
   4  15  10       76.25       42.05     24.64 o 
   5  15  10      113.49      152.43     25.85 o 
   6  15  10      128.63      166.81     30.77 o 
  -6  16  10      132.97      135.59     38.10 o 
  -5  16  10       87.50       88.85     29.29 o 
  -4  16  10       76.51       93.75     24.42 o 
  -3  16  10       50.56       15.90     16.93 o 
  -2  16  10      135.94      181.73     22.74 o 
  -1  16  10      163.78      207.10     23.53 o 
   0  16  10      190.29      200.77     24.76 o 
   1  16  10      164.37      176.13     27.68 o 
   2  16  10      129.42      125.88     22.38 o 
   3  16  10       50.84       45.87     18.72 o 
   4  16  10       75.18       97.13     23.20 o 
   5  16  10       86.64      101.67     25.30 o 
   6  16  10      132.59      122.03     27.80 o 
  -5  17  10      186.35      175.89     35.26 o 
  -4  17  10       35.71       53.73     25.96 o 
  -3  17  10       61.29       85.24     21.34 o 
  -2  17  10       71.88       49.26     19.01 o 
  -1  17  10       17.05       14.69     19.47 o 
   0  17  10        7.45       -9.49     14.94 o 
   1  17  10       15.38       18.86     15.93 o 
   2  17  10       73.11       72.27     20.32 o 
   3  17  10       58.92       53.90     20.09 o 
   4  17  10       34.69       54.56     22.35 o 
   5  17  10      187.71      183.74     31.71 o 
  -4  18  10        3.03      -16.56     36.62 o 
  -3  18  10       25.40       33.14     23.10 o 
  -2  18  10       86.21       63.33     21.25 o 
  -1  18  10       43.58       60.71     20.97 o 
   0  18  10       36.63       13.67     16.11 o 
   1  18  10       41.46       62.25     20.15 o 
   2  18  10       87.51       72.30     21.17 o 
   3  18  10       24.27       31.94     20.63 o 
   4  18  10        2.83       45.94     37.80 o 
  -3  19  10       73.25      114.07     46.51 o 
  -2  19  10       59.28       42.56     21.80 o 
  -1  19  10      209.97      222.83     25.91 o 
   0  19  10      112.88      114.35     23.29 o 
   1  19  10      212.62      237.88     35.16 o 
   2  19  10       57.21       91.98     24.90 o 
   3  19  10       74.06       91.91     25.67 o 
   1   0  11     3471.94     3563.03     87.29 o 
   2   0  11       36.16       40.26      6.99 o 
   3   0  11     1160.85     1007.89     31.05 o 
   4   0  11      609.52      585.39     36.41 o 
   5   0  11        0.40        8.42      7.59 o 
   6   0  11      119.71      139.77     14.49 o 
   7   0  11       67.73      114.91     18.99 o 
   8   0  11       18.87       16.78     15.59 o 
   9   0  11      421.92      456.91     44.15 o 
  10   0  11       15.27       10.95     20.32 o 
 -10   1  11      123.18      148.10     49.37 o 
  -9   1  11       78.42       66.76     20.41 o 
  -8   1  11       33.59       38.20     16.97 o 
  -7   1  11      285.74      241.67     22.87 o 
  -6   1  11      228.31      206.78     22.23 o 
  -5   1  11     2155.56     1995.07     55.96 o 
  -4   1  11     2507.84     2266.08     60.41 o 
  -3   1  11     2200.32     2184.02     55.99 o 
  -2   1  11      287.29      286.30     13.80 o 
  -1   1  11      332.65      314.70     14.31 o 
   0   1  11     1848.59     1816.55     47.85 o 
   1   1  11      319.30      317.24     20.90 o 
   2   1  11      272.13      276.86     14.12 o 
   3   1  11     2176.13     2044.29     56.08 o 
   4   1  11     2497.93     2265.46     61.25 o 
   5   1  11     2187.09     2022.37     57.06 o 
   6   1  11      255.28      236.00     25.22 o 
   7   1  11      291.71      254.12     23.77 o 
   8   1  11       34.65       73.86     19.06 o 
   9   1  11       80.33      112.36     60.16 o 
  10   1  11      122.68      138.22     31.96 o 
 -10   2  11       27.31       79.53     39.83 o 
  -9   2  11      267.67      367.45     41.02 o 
  -8   2  11      218.86      260.82     25.88 o 
  -7   2  11      475.61      539.38     32.14 o 
  -6   2  11      627.53      619.96     33.59 o 
  -5   2  11      646.61      676.80     36.73 o 
  -4   2  11      833.60      786.68     26.35 o 
  -3   2  11     1060.40     1181.90     34.50 o 
  -2   2  11     1697.87     1532.61     41.32 o 
  -1   2  11     7744.90     7953.60    185.49 o 
   0   2  11      193.67      184.58     18.01 o 
   1   2  11     7726.72     7924.87    185.96 o 
   2   2  11     1678.48     1509.29     49.20 o 
   3   2  11     1086.02     1200.55     35.82 o 
   4   2  11      809.67      796.41     27.86 o 
   5   2  11      654.39      718.44     28.15 o 
   6   2  11      627.47      613.98     24.11 o 
   7   2  11      480.65      496.12     27.40 o 
   8   2  11      221.86      265.82     33.58 o 
   9   2  11      268.99      240.10     52.33 o 
  10   2  11       27.77       88.89     31.07 o 
 -10   3  11      110.72       81.74     44.04 o 
  -9   3  11      188.81      231.75     80.46 o 
  -8   3  11       58.64       23.42     20.47 o 
  -7   3  11      422.41      412.01     28.14 o 
  -6   3  11      349.46      345.61     39.21 o 
  -5   3  11      441.51      387.96     23.50 o 
  -4   3  11       10.85       26.89      6.84 o 
  -3   3  11      841.09      774.56     24.47 o 
  -2   3  11      395.53      345.18     14.37 o 
  -1   3  11     1814.19     1668.50     44.64 o 
   0   3  11     4655.52     4921.13    117.64 o 
   1   3  11     1840.54     1706.63     45.40 o 
   2   3  11      379.50      319.54     31.71 o 
   3   3  11      815.57      751.03     26.35 o 
   4   3  11        9.31       -3.08      6.52 o 
   5   3  11      447.75      469.44     24.37 o 
   6   3  11      341.04      325.67     18.91 o 
   7   3  11      409.11      377.80     30.76 o 
   8   3  11       55.38       55.22     17.69 o 
   9   3  11      189.14      210.89     35.04 o 
  10   3  11      112.99      105.22     33.65 o 
 -10   4  11       25.40       29.83     31.55 o 
  -9   4  11       62.61       84.40     26.41 o 
  -8   4  11      172.85      198.03     30.16 o 
  -7   4  11      351.48      403.58     37.17 o 
  -6   4  11      101.19       82.86     14.42 o 
  -5   4  11      183.49      239.40     33.51 o 
  -4   4  11      931.56      834.97     32.90 o 
  -3   4  11     3424.15     3384.48     83.79 o 
  -2   4  11      910.49      921.89     26.89 o 
  -1   4  11     1696.48     1708.32     44.45 o 
   0   4  11     3308.30     3300.91     81.36 o 
   1   4  11     1610.37     1629.53     45.21 o 
   2   4  11      922.52      914.23     78.06 o 
   3   4  11     3423.68     3422.55     86.69 o 
   4   4  11      939.13      874.27     30.59 o 
   5   4  11      182.32      192.55     16.19 o 
   6   4  11      103.35       66.85     11.25 o 
   7   4  11      358.41      448.39     36.46 o 
   8   4  11      168.62      164.90     27.47 o 
   9   4  11       62.49       73.18     52.55 o 
  10   4  11       25.28        2.53     49.97 o 
  -9   5  11        1.67        0.31     20.61 o 
  -8   5  11      147.72      130.78     29.47 o 
  -7   5  11      157.72      184.99     35.43 o 
  -6   5  11      135.16      107.27     20.78 o 
  -5   5  11      531.42      557.07     30.82 o 
  -4   5  11      497.51      432.48     22.15 o 
  -3   5  11       55.14       70.67      6.76 o 
  -2   5  11     1843.33     1838.82     52.04 o 
  -1   5  11     1400.74     1349.17     37.63 o 
   0   5  11      254.69      227.56     11.85 o 
   1   5  11     1437.73     1434.75     39.35 o 
   2   5  11     1846.49     1806.66     49.90 o 
   3   5  11       62.37       70.62      9.66 o 
   4   5  11      485.65      413.74     21.31 o 
   5   5  11      527.24      570.40     35.46 o 
   6   5  11      132.67      122.06     15.00 o 
   7   5  11      144.89      135.49     17.21 o 
   8   5  11      147.23      130.50     21.57 o 
   9   5  11        1.52      -17.01     17.01 o 
  -9   6  11       94.30       88.73     58.68 o 
  -8   6  11       61.21       83.06     23.88 o 
  -7   6  11      101.13      115.22     30.21 o 
  -6   6  11      274.85      246.65     28.41 o 
  -5   6  11      414.55      462.34     45.60 o 
  -4   6  11      640.48      544.13     30.31 o 
  -3   6  11      328.73      290.01     21.46 o 
  -2   6  11      146.11      129.20     13.33 o 
  -1   6  11      406.11      420.16     20.73 o 
   0   6  11      726.25      605.02     24.49 o 
   1   6  11      428.48      466.23     18.55 o 
   2   6  11      125.98       97.97     17.00 o 
   3   6  11      326.87      344.34     18.40 o 
   4   6  11      642.04      624.02     26.37 o 
   5   6  11      411.62      386.49     26.35 o 
   6   6  11      269.25      281.22     20.91 o 
   7   6  11      106.19      106.60     16.27 o 
   8   6  11       63.22       69.09     21.11 o 
   9   6  11       93.97      105.67     29.31 o 
  -9   7  11      118.01       88.53     28.02 o 
  -8   7  11       60.83       35.43     21.82 o 
  -7   7  11      226.15      213.46     28.68 o 
  -6   7  11      556.74      535.11     33.38 o 
  -5   7  11      540.95      444.78     30.18 o 
  -4   7  11      758.60      778.69     38.59 o 
  -3   7  11       16.65       18.38      9.49 o 
  -2   7  11      601.13      531.00     28.12 o 
  -1   7  11     1970.89     1730.94    101.90 o 
   0   7  11     2157.52     2025.63     61.51 o 
   1   7  11     1981.37     1726.08    109.11 o 
   2   7  11      594.24      602.82     33.81 o 
   3   7  11       15.14        5.84      8.37 o 
   4   7  11      749.53      726.03     34.37 o 
   5   7  11      550.57      516.36     30.07 o 
   6   7  11      548.68      556.38     28.53 o 
   7   7  11      228.32      262.15     25.60 o 
   8   7  11       57.20       69.01     19.99 o 
   9   7  11      112.64      130.70     45.36 o 
  -9   8  11       30.51       54.82     27.98 o 
  -8   8  11      160.79      165.36     52.88 o 
  -7   8  11       44.46       32.60     16.06 o 
  -6   8  11      655.91      577.82     34.81 o 
  -5   8  11       83.79       71.29     14.83 o 
  -4   8  11      197.07      203.78     20.21 o 
  -3   8  11      347.73      355.05     30.91 o 
  -2   8  11      842.20      797.00     35.07 o 
  -1   8  11      343.44      330.76     21.66 o 
   0   8  11     4244.92     4164.10    142.56 o 
   1   8  11      348.34      346.72     40.05 o 
   2   8  11      853.23      859.90     49.76 o 
   3   8  11      346.93      375.58     23.44 o 
   4   8  11      197.27      216.47     19.77 o 
   5   8  11       78.54       65.13     13.04 o 
   6   8  11      638.22      538.93     29.09 o 
   7   8  11       45.42       53.58     15.40 o 
   8   8  11      157.58      209.22     27.51 o 
   9   8  11       28.13       18.96     21.76 o 
  -9   9  11        1.64      -14.22     34.93 o 
  -8   9  11       19.27       61.35     23.18 o 
  -7   9  11      362.40      353.57     31.05 o 
  -6   9  11      100.98       66.23     30.01 o 
  -5   9  11      105.99      116.25     24.97 o 
  -4   9  11      775.14      638.57     35.51 o 
  -3   9  11      780.29      661.05     33.80 o 
  -2   9  11      121.31       97.89     14.16 o 
  -1   9  11      888.46      934.16     38.07 o 
   0   9  11      268.58      221.86     18.62 o 
   1   9  11      877.13      947.04     57.01 o 
   2   9  11      117.59      119.18     17.05 o 
   3   9  11      777.05      695.10     33.26 o 
   4   9  11      779.58      717.90     34.43 o 
   5   9  11      101.50       90.50     14.67 o 
   6   9  11       95.13       79.94     15.41 o 
   7   9  11      364.21      399.41     47.36 o 
   8   9  11       18.44       -0.38     17.08 o 
   9   9  11        1.89       22.79     23.07 o 
  -8  10  11      137.43      130.44     31.25 o 
  -7  10  11       24.33        8.32     16.84 o 
  -6  10  11      178.99      138.53     24.09 o 
  -5  10  11       94.48       97.87     17.17 o 
  -4  10  11       14.62        8.61     11.65 o 
  -3  10  11      251.46      234.27     21.71 o 
  -2  10  11      590.00      559.48     30.86 o 
  -1  10  11     1540.66     1479.40     53.39 o 
   0  10  11        5.38        2.10      8.93 o 
   1  10  11     1572.98     1436.97     52.09 o 
   2  10  11      595.74      583.96     41.92 o 
   3  10  11      251.88      227.60     30.00 o 
   4  10  11       13.60       16.39     15.83 o 
   5  10  11       95.16       85.52     14.92 o 
   6  10  11      168.71      143.78     19.12 o 
   7  10  11       24.24        2.81     15.12 o 
   8  10  11      137.14      143.91     22.23 o 
  -8  11  11      146.12      132.71     32.77 o 
  -7  11  11      253.13      291.64     30.76 o 
  -6  11  11      187.16      164.57     28.84 o 
  -5  11  11      110.28      123.73     19.24 o 
  -4  11  11       95.02      105.10     22.25 o 
  -3  11  11       13.19       10.68     11.27 o 
  -2  11  11      655.07      675.33     34.91 o 
  -1  11  11      456.55      484.51     28.38 o 
   0  11  11      377.04      321.88     23.66 o 
   1  11  11      468.33      435.01     48.91 o 
   2  11  11      648.23      689.02     43.25 o 
   3  11  11       12.37       -2.50     19.15 o 
   4  11  11       89.12       30.64     18.36 o 
   5  11  11      106.79      102.05     19.32 o 
   6  11  11      186.41      129.60     21.44 o 
   7  11  11      248.73      298.71     26.76 o 
   8  11  11      146.41      204.54     25.91 o 
  -8  12  11      197.74      244.62     39.98 o 
  -7  12  11        5.02        2.53     23.44 o 
  -6  12  11      193.07      201.36     25.80 o 
  -5  12  11       31.03       38.70     12.55 o 
  -4  12  11       10.19        8.21     13.24 o 
  -3  12  11      391.50      346.38     26.87 o 
  -2  12  11      275.51      262.31     23.10 o 
  -1  12  11      699.97      660.09     34.86 o 
   0  12  11      779.79      659.08     34.13 o 
   1  12  11      692.20      603.59     32.70 o 
   2  12  11      270.22      224.00     27.45 o 
   3  12  11      388.57      356.99     34.93 o 
   4  12  11       11.54       -6.34     12.43 o 
   5  12  11       28.05       42.98     16.37 o 
   6  12  11      190.96      215.98     26.59 o 
   7  12  11        5.40      -10.66     15.25 o 
   8  12  11      197.77      234.95     27.42 o 
  -7  13  11      376.90      404.68     60.89 o 
  -6  13  11       65.89       29.74     18.95 o 
  -5  13  11       50.74       24.66     27.73 o 
  -4  13  11      662.08      666.92     42.20 o 
  -3  13  11       26.99       40.97     14.76 o 
  -2  13  11      860.57      832.97     40.73 o 
  -1  13  11      467.76      550.62     41.53 o 
   0  13  11       54.05       53.14     14.29 o 
   1  13  11      469.05      530.42     33.31 o 
   2  13  11      856.10      773.78     49.40 o 
   3  13  11       28.69       27.74     18.66 o 
   4  13  11      657.78      617.82     72.35 o 
   5  13  11       47.67       78.09     19.62 o 
   6  13  11       62.30       58.03     21.24 o 
   7  13  11      373.30      510.47     41.22 o 
  -7  14  11       74.59       76.08     30.90 o 
  -6  14  11       46.90       37.16     24.27 o 
  -5  14  11       15.21       10.06     16.82 o 
  -4  14  11       23.46       12.76     15.15 o 
  -3  14  11       30.45       39.57     15.56 o 
  -2  14  11      275.09      268.82     25.19 o 
  -1  14  11        3.15        3.14     12.25 o 
   0  14  11      378.64      308.74     30.54 o 
   1  14  11        3.53        0.58     12.02 o 
   2  14  11      274.00      257.68     43.97 o 
   3  14  11       30.60       48.08     21.97 o 
   4  14  11       25.27       45.72     18.16 o 
   5  14  11       15.57       19.07     26.70 o 
   6  14  11       46.36       46.34     21.26 o 
   7  14  11       72.73       51.56     24.50 o 
  -6  15  11        2.61        6.24     42.00 o 
  -5  15  11      153.67      152.56     24.76 o 
  -4  15  11       23.71       39.06     17.47 o 
  -3  15  11      168.85      156.01     22.61 o 
  -2  15  11      316.21      289.10     33.34 o 
  -1  15  11      173.00      147.55     23.87 o 
   0  15  11        7.83        2.03     13.76 o 
   1  15  11      164.86      161.09     30.66 o 
   2  15  11      321.64      319.15     35.66 o 
   3  15  11      172.05      167.98     23.76 o 
   4  15  11       25.45       68.48     26.79 o 
   5  15  11      155.15      163.93     25.64 o 
   6  15  11        2.63        4.03     19.78 o 
  -5  16  11       20.01       22.87     24.52 o 
  -4  16  11       11.51        8.05     18.04 o 
  -3  16  11      192.99      202.33     37.50 o 
  -2  16  11       48.98       56.71     21.05 o 
  -1  16  11      247.22      217.75     28.21 o 
   0  16  11      605.66      639.45     54.84 o 
   1  16  11      247.96      235.10     31.48 o 
   2  16  11       48.56       29.84     26.72 o 
   3  16  11      194.22      246.70     45.04 o 
   4  16  11       11.93       16.82     19.07 o 
   5  16  11       21.35       23.03     21.46 o 
  -5  17  11       95.22       76.37     56.00 o 
  -4  17  11       61.66       31.89     44.43 o 
  -3  17  11        6.64       19.84     18.36 o 
  -2  17  11      260.16      297.13     30.13 o 
  -1  17  11      304.56      267.33     37.08 o 
   0  17  11       16.07       10.25     16.33 o 
   1  17  11      304.88      353.37     55.87 o 
   2  17  11      262.12      316.69     31.82 o 
   3  17  11        6.25       36.24     20.08 o 
   4  17  11       59.25       61.93     22.27 o 
   5  17  11       93.97       87.44     28.33 o 
  -4  18  11       31.74        2.69     27.65 o 
  -3  18  11      257.05      266.87     30.18 o 
  -2  18  11      184.23      164.49     27.77 o 
  -1  18  11       43.63       59.65     20.43 o 
   0  18  11      324.97      369.43     66.68 o 
   1  18  11       42.95       37.25     19.22 o 
   2  18  11      188.90      209.44     27.91 o 
   3  18  11      249.01      211.50     46.80 o 
   4  18  11       31.31       23.01     23.68 o 
  -2  19  11       23.57       35.17     22.68 o 
  -1  19  11       90.13       72.06     23.69 o 
   0  19  11        7.12       18.35     18.57 o 
   1  19  11       90.40       67.34     22.65 o 
   2  19  11       22.49       15.91     21.23 o 
   0   0  12     2729.40     2750.29     98.36 o 
   1   0  12        1.60       -3.40      4.94 o 
   2   0  12     6480.88     6327.70    150.64 o 
   3   0  12     1205.49     1264.14     37.36 o 
   4   0  12      201.37      220.79     14.60 o 
   5   0  12      125.56      105.09     11.83 o 
   6   0  12       77.71      124.18     14.07 o 
   7   0  12       80.73       92.91     20.94 o 
   8   0  12      226.81      211.13     24.74 o 
   9   0  12       40.03       58.03     25.44 o 
  10   0  12      504.66      534.78     62.28 o 
 -10   1  12       46.20       84.56     43.43 o 
  -9   1  12      123.70      123.38     23.96 o 
  -8   1  12      194.62      225.95     25.47 o 
  -7   1  12       55.41       96.64     17.14 o 
  -6   1  12      500.56      584.75     31.70 o 
  -5   1  12       80.61       76.37     12.58 o 
  -4   1  12       94.42      100.36     10.64 o 
  -3   1  12       15.08       41.66     13.42 o 
  -2   1  12      308.10      350.73     21.80 o 
  -1   1  12     1474.54     1412.75     39.05 o 
   0   1  12     1387.60     1450.92     40.19 o 
   1   1  12     1487.47     1387.25     39.28 o 
   2   1  12      319.53      376.34     25.47 o 
   3   1  12       16.23       42.32      8.13 o 
   4   1  12       98.79      116.99     11.59 o 
   5   1  12       74.23       67.49     10.88 o 
   6   1  12      504.56      573.47     26.95 o 
   7   1  12       54.32       63.38     16.67 o 
   8   1  12      201.80      201.81     37.65 o 
   9   1  12      119.97      127.94     30.52 o 
  10   1  12       46.48       82.08     59.38 o 
  -9   2  12       53.37        7.37     26.89 o 
  -8   2  12       75.72       59.16     18.16 o 
  -7   2  12       50.38       56.95     14.86 o 
  -6   2  12       57.19       37.77     14.69 o 
  -5   2  12     1519.79     1344.57     58.51 o 
  -4   2  12       89.52       78.88      9.44 o 
  -3   2  12     1562.85     1574.49     73.56 o 
  -2   2  12      121.06      126.01     16.08 o 
  -1   2  12     3742.13     3888.80     93.85 o 
   0   2  12       62.89       35.78      9.43 o 
   1   2  12     3789.10     3778.23     94.10 o 
   2   2  12      130.11      107.98     11.11 o 
   3   2  12     1562.36     1562.66     44.95 o 
   4   2  12       88.20       97.90     19.78 o 
   5   2  12     1535.53     1462.24     44.63 o 
   6   2  12       54.49       39.65      9.68 o 
   7   2  12       52.23       47.05     13.38 o 
   8   2  12       72.87       82.16     45.44 o 
   9   2  12       55.73      101.06     29.36 o 
  10   2  12       63.51       81.83     46.85 o 
  -9   3  12       67.94       46.12     25.01 o 
  -8   3  12       13.45       12.96     19.93 o 
  -7   3  12      278.07      285.10     24.85 o 
  -6   3  12      494.77      550.06     31.70 o 
  -5   3  12      879.39      909.45     36.61 o 
  -4   3  12      448.65      442.60     19.07 o 
  -3   3  12     2415.35     2202.99    149.51 o 
  -2   3  12      940.11      984.20     31.47 o 
  -1   3  12      675.74      621.87     20.91 o 
   0   3  12      727.96      626.73     21.51 o 
   1   3  12      693.07      595.94     42.14 o 
   2   3  12      961.14      918.64     43.78 o 
   3   3  12     2392.51     2204.77     59.54 o 
   4   3  12      453.26      508.32     32.50 o 
   5   3  12      881.18      880.08     33.21 o 
   6   3  12      482.36      496.94     22.95 o 
   7   3  12      287.89      268.36     21.82 o 
   8   3  12       14.95       13.87     19.96 o 
   9   3  12       69.45       58.23     28.40 o 
  -9   4  12        5.50       -8.42     21.81 o 
  -8   4  12       54.37       73.31     23.37 o 
  -7   4  12       30.15       25.27     17.15 o 
  -6   4  12      212.15      209.78     26.24 o 
  -5   4  12      820.76      640.06     30.94 o 
  -4   4  12      256.78      268.18     22.21 o 
  -3   4  12      632.30      545.69     20.11 o 
  -2   4  12      799.71      829.42     25.51 o 
  -1   4  12      308.35      254.74     13.01 o 
   0   4  12       23.51        8.09      5.41 o 
   1   4  12      293.15      231.16     13.39 o 
   2   4  12      828.29      794.45     34.09 o 
   3   4  12      642.13      607.58     23.36 o 
   4   4  12      240.80      190.79     19.18 o 
   5   4  12      806.81      701.54     35.02 o 
   6   4  12      216.41      184.88     15.59 o 
   7   4  12       37.17       41.75     14.96 o 
   8   4  12       50.99       48.84     18.25 o 
   9   4  12        5.78        3.46     28.54 o 
  -9   5  12       64.63      114.91     30.40 o 
  -8   5  12       60.35       76.03     25.33 o 
  -7   5  12      204.24      200.75     28.76 o 
  -6   5  12      476.90      494.38     98.23 o 
  -5   5  12      218.06      219.83     36.80 o 
  -4   5  12      286.47      256.92     22.23 o 
  -3   5  12     1464.11     1262.54     43.12 o 
  -2   5  12     1116.81     1025.01     78.40 o 
  -1   5  12       76.52       91.51     11.06 o 
   0   5  12       57.90       63.06      7.60 o 
   1   5  12       70.89      100.96      9.76 o 
   2   5  12     1125.42     1117.61     33.61 o 
   3   5  12     1461.08     1267.68     44.52 o 
   4   5  12      284.91      283.10     26.02 o 
   5   5  12      219.20      235.83     18.33 o 
   6   5  12      498.90      503.53     26.21 o 
   7   5  12      207.87      177.39     18.84 o 
   8   5  12       58.81       88.16     20.56 o 
   9   5  12       66.05       96.08     30.00 o 
  -9   6  12       45.91        8.29     25.05 o 
  -8   6  12      184.10      166.25     29.69 o 
  -7   6  12      207.61      256.43     32.02 o 
  -6   6  12      130.73      161.72     24.68 o 
  -5   6  12      149.26      137.57     35.50 o 
  -4   6  12      502.34      457.97     34.00 o 
  -3   6  12      352.07      350.86     28.24 o 
  -2   6  12      477.31      462.97     41.33 o 
  -1   6  12     1480.62     1410.21    112.22 o 
   0   6  12      344.01      302.25     14.31 o 
   1   6  12     1505.70     1552.31     44.00 o 
   2   6  12      495.94      427.94     28.96 o 
   3   6  12      358.98      360.11     19.25 o 
   4   6  12      496.11      509.06     24.12 o 
   5   6  12      151.39      170.44     24.28 o 
   6   6  12      137.98      163.43     20.28 o 
   7   6  12      219.68      236.36     21.31 o 
   8   6  12      184.84      223.66     26.89 o 
   9   6  12       47.91        5.17     19.49 o 
  -9   7  12        1.75        1.42     23.82 o 
  -8   7  12       40.20       30.57     22.56 o 
  -7   7  12       84.23      137.66     25.62 o 
  -6   7  12      470.17      420.40     93.25 o 
  -5   7  12      141.21      135.13     21.87 o 
  -4   7  12     1283.22     1177.59     47.86 o 
  -3   7  12      373.35      342.01     35.33 o 
  -2   7  12     1704.36     1754.73     71.18 o 
  -1   7  12       30.04       23.42      9.90 o 
   0   7  12       27.82       36.85      6.76 o 
   1   7  12       31.69       28.55      7.35 o 
   2   7  12     1688.13     1655.47     48.05 o 
   3   7  12      363.81      420.04     24.10 o 
   4   7  12     1262.41     1257.38     46.89 o 
   5   7  12      133.83      138.29     18.13 o 
   6   7  12      467.00      477.06     44.42 o 
   7   7  12       81.11       44.99     15.14 o 
   8   7  12       40.27       64.50     20.94 o 
   9   7  12        1.42       -3.49     31.33 o 
  -9   8  12       14.61       33.17     32.01 o 
  -8   8  12       51.33       50.77     24.11 o 
  -7   8  12        0.42       -4.02     25.20 o 
  -6   8  12      179.40      190.76     22.77 o 
  -5   8  12      762.70      699.14     38.19 o 
  -4   8  12      178.25      175.59     23.67 o 
  -3   8  12     1676.22     1697.91     60.84 o 
  -2   8  12     2984.72     2889.48     93.75 o 
  -1   8  12       36.21       49.89     11.00 o 
   0   8  12        0.19       27.90     11.46 o 
   1   8  12       36.24       41.34      9.30 o 
   2   8  12     2988.88     3117.77     91.42 o 
   3   8  12     1643.19     1723.69     58.92 o 
   4   8  12      190.34      198.03     19.65 o 
   5   8  12      751.78      749.42     46.31 o 
   6   8  12      175.67      178.29     18.79 o 
   7   8  12        0.41       10.86     13.55 o 
   8   8  12       52.48       82.11     21.87 o 
   9   8  12       14.55       28.17     22.44 o 
  -8   9  12       18.17       12.53     22.08 o 
  -7   9  12      166.96      180.11     24.62 o 
  -6   9  12       91.22      106.00     19.27 o 
  -5   9  12      905.18      807.17     41.68 o 
  -4   9  12      892.69      824.33     40.31 o 
  -3   9  12      366.55      290.46     23.75 o 
  -2   9  12       98.27       95.18     14.49 o 
  -1   9  12      165.02      130.13     15.59 o 
   0   9  12       74.48      135.77     19.54 o 
   1   9  12      159.54       91.05     17.16 o 
   2   9  12       94.08      114.96     25.58 o 
   3   9  12      370.63      396.63     24.73 o 
   4   9  12      861.46      857.89     44.28 o 
   5   9  12      907.96      832.78     41.10 o 
   6   9  12       89.80      105.18     16.84 o 
   7   9  12      170.22      197.53     21.67 o 
   8   9  12       18.67       33.55     25.17 o 
  -8  10  12       11.49       20.57     24.80 o 
  -7  10  12      125.58      149.41     23.21 o 
  -6  10  12       10.25       -8.99     14.01 o 
  -5  10  12      534.27      525.89     34.49 o 
  -4  10  12       18.06       22.08     13.31 o 
  -3  10  12      784.64      791.02     39.84 o 
  -2  10  12      631.75      577.73     32.21 o 
  -1  10  12      826.25      753.13     36.14 o 
   0  10  12       17.91        2.83     17.31 o 
   1  10  12      823.05      773.83     59.03 o 
   2  10  12      636.79      637.96     71.56 o 
   3  10  12      792.61      876.35     51.17 o 
   4  10  12       16.13       23.15     13.05 o 
   5  10  12      519.74      594.95     66.40 o 
   6  10  12       10.07        3.16     12.91 o 
   7  10  12      126.06      131.32     20.41 o 
   8  10  12       10.72       11.34     22.36 o 
  -8  11  12       83.96       87.19     29.30 o 
  -7  11  12       86.02      116.22     23.30 o 
  -6  11  12      128.52      107.57     20.65 o 
  -5  11  12      532.78      558.27     41.16 o 
  -4  11  12      656.00      627.00     70.63 o 
  -3  11  12      691.37      613.96     35.08 o 
  -2  11  12       83.36       44.41     13.53 o 
  -1  11  12     1110.98     1001.89     51.50 o 
   0  11  12      267.66      255.04     22.20 o 
   1  11  12     1117.98     1001.32     41.53 o 
   2  11  12       88.12       86.53     17.80 o 
   3  11  12      681.50      688.36    100.18 o 
   4  11  12      652.45      612.65     78.50 o 
   5  11  12      515.45      527.47     30.40 o 
   6  11  12      126.07      118.50     18.72 o 
   7  11  12       85.81       78.62     19.76 o 
   8  11  12       80.15       83.15     25.57 o 
  -7  12  12       13.72       35.93     20.89 o 
  -6  12  12        8.60       -0.54     16.56 o 
  -5  12  12      301.00      355.38     30.35 o 
  -4  12  12      110.43      122.29     20.03 o 
  -3  12  12     1080.49      995.49     46.81 o 
  -2  12  12       77.49       73.91     16.01 o 
  -1  12  12      205.91      211.77     21.67 o 
   0  12  12     2114.15     2102.92     89.03 o 
   1  12  12      206.52      235.06     21.58 o 
   2  12  12       77.01       51.58     17.28 o 
   3  12  12     1076.74     1106.33    110.89 o 
   4  12  12      109.37      155.35     28.43 o 
   5  12  12      298.99      339.38     30.48 o 
   6  12  12        8.17       13.92     15.31 o 
   7  12  12       13.82       54.41     18.79 o 
  -7  13  12        5.20       -4.26     31.70 o 
  -6  13  12       61.91       51.81     20.17 o 
  -5  13  12       11.19       27.54     16.97 o 
  -4  13  12      700.99      608.57     37.65 o 
  -3  13  12      485.75      425.02     33.62 o 
  -2  13  12      419.30      394.06     29.31 o 
  -1  13  12      262.06      261.39     23.97 o 
   0  13  12      633.51      677.85     36.18 o 
   1  13  12      259.42      291.79     24.44 o 
   2  13  12      421.72      432.26     48.87 o 
   3  13  12      474.96      542.13     72.21 o 
   4  13  12      681.67      609.53     39.19 o 
   5  13  12       11.37       35.73     18.21 o 
   6  13  12       62.68       77.56     41.74 o 
   7  13  12        4.89        5.79     20.50 o 
  -6  14  12       26.61       27.61     22.15 o 
  -5  14  12      136.15      163.52     24.32 o 
  -4  14  12       63.41       78.83     18.61 o 
  -3  14  12      182.40      205.60     24.30 o 
  -2  14  12       95.71       92.92     37.09 o 
  -1  14  12      327.09      310.79     30.70 o 
   0  14  12     1305.04     1321.29     53.36 o 
   1  14  12      326.85      303.00     25.96 o 
   2  14  12       98.67       72.78     29.82 o 
   3  14  12      183.97      207.19     30.57 o 
   4  14  12       63.46       92.31     20.96 o 
   5  14  12      134.62      195.79     26.55 o 
   6  14  12       27.17       46.09     22.28 o 
  -6  15  12       63.22       63.14     28.50 o 
  -5  15  12       16.09       48.88     21.01 o 
  -4  15  12       57.19       79.00     21.20 o 
  -3  15  12       37.42       40.79     22.34 o 
  -2  15  12      146.16      154.59     22.07 o 
  -1  15  12      360.23      355.49     29.26 o 
   0  15  12       63.19       75.61     17.82 o 
   1  15  12      368.31      310.67     35.18 o 
   2  15  12      148.46      196.15     44.38 o 
   3  15  12       37.55       24.36     20.29 o 
   4  15  12       54.41       60.63     30.65 o 
   5  15  12       16.77       40.83     20.72 o 
   6  15  12       64.87       95.14     26.02 o 
  -5  16  12       32.09       -2.40     22.83 o 
  -4  16  12        9.04       -5.13     17.83 o 
  -3  16  12      109.57       95.55     35.95 o 
  -2  16  12      111.19       78.32     20.14 o 
  -1  16  12      377.23      383.19     31.69 o 
   0  16  12       37.81       86.42     20.24 o 
   1  16  12      371.50      392.85     39.54 o 
   2  16  12      113.20      126.52     28.25 o 
   3  16  12      116.64      106.55     23.26 o 
   4  16  12        9.80        3.91     19.61 o 
   5  16  12       29.72       42.70     22.23 o 
  -4  17  12       67.98       76.78     22.85 o 
  -3  17  12      194.64      249.87     29.11 o 
  -2  17  12      155.61      157.11     25.24 o 
  -1  17  12      391.86      479.31     35.76 o 
   0  17  12       20.08      -15.61     26.27 o 
   1  17  12      394.69      505.60     45.93 o 
   2  17  12      162.20      147.35     25.14 o 
   3  17  12      193.41      166.55     26.78 o 
   4  17  12       68.02       84.38     25.05 o 
  -3  18  12       58.75       69.00     23.65 o 
  -2  18  12      161.13      217.04     28.28 o 
  -1  18  12       30.02       27.88     24.23 o 
   0  18  12       27.74        5.11     22.26 o 
   1  18  12       32.92        9.27     23.25 o 
   2  18  12      159.76      155.79     27.12 o 
   3  18  12       58.14       55.43     22.19 o 
  -1  19  12       57.31       42.02     27.75 o 
   0  19  12       13.31       12.53     25.53 o 
   1  19  12       60.25       95.72     23.55 o 
   1   0  13      222.41      185.91     13.49 o 
   2   0  13     1066.25      957.36     30.23 o 
   3   0  13     1158.25      962.47     30.89 o 
   4   0  13     9652.50     9292.25    308.37 o 
   5   0  13      116.82      140.32     13.87 o 
   6   0  13       41.78       40.96     13.26 o 
   7   0  13       11.87       26.67     13.58 o 
   8   0  13       51.40       43.98     18.27 o 
   9   0  13        4.29       14.80     20.30 o 
  -9   1  13      136.49      166.02     33.52 o 
  -8   1  13       43.64       53.29     18.67 o 
  -7   1  13       71.95       74.12     17.05 o 
  -6   1  13      997.65      846.98     52.11 o 
  -5   1  13      123.05      153.57     13.58 o 
  -4   1  13      327.70      344.95     17.62 o 
  -3   1  13      830.99      881.32     28.38 o 
  -2   1  13     1745.95     1639.90     46.28 o 
  -1   1  13     1021.12      891.55     28.23 o 
   0   1  13       22.87       18.54      6.21 o 
   1   1  13     1039.23      902.02     28.55 o 
   2   1  13     1768.75     1746.86     81.73 o 
   3   1  13      820.31      842.64     28.66 o 
   4   1  13      312.15      323.16     18.17 o 
   5   1  13      110.56      125.80     17.86 o 
   6   1  13      996.26      959.89     34.98 o 
   7   1  13       73.39       72.96     16.65 o 
   8   1  13       47.34       67.97     19.33 o 
   9   1  13      133.69      117.13     50.12 o 
  -9   2  13        3.13        3.55     22.43 o 
  -8   2  13       10.82       21.21     20.98 o 
  -7   2  13      175.96      191.28     21.96 o 
  -6   2  13       85.98      112.28     16.24 o 
  -5   2  13      205.05      194.23     22.76 o 
  -4   2  13      331.19      290.00     16.17 o 
  -3   2  13      512.00      490.66     20.05 o 
  -2   2  13      699.32      587.97     21.73 o 
  -1   2  13      925.35      823.99     44.28 o 
   0   2  13      296.56      355.16     26.56 o 
   1   2  13      906.88      765.67     26.82 o 
   2   2  13      714.24      604.12     22.38 o 
   3   2  13      523.54      503.52     21.51 o 
   4   2  13      332.91      314.79     17.89 o 
   5   2  13      198.18      164.94     15.20 o 
   6   2  13       88.03       92.54     13.88 o 
   7   2  13      175.08      177.72     18.46 o 
   8   2  13       11.24        3.52     15.41 o 
   9   2  13        2.95      -11.04     23.89 o 
  -9   3  13      123.94      144.47     31.09 o 
  -8   3  13       22.17        3.75     20.35 o 
  -7   3  13      172.33      166.99     26.52 o 
  -6   3  13      129.85      127.58     17.35 o 
  -5   3  13      665.44      658.14     48.42 o 
  -4   3  13      418.30      462.38     27.41 o 
  -3   3  13     2624.57     2676.31     69.51 o 
  -2   3  13      251.81      243.85     13.22 o 
  -1   3  13     2747.64     2693.71     69.58 o 
   0   3  13     2225.30     2448.33     63.35 o 
   1   3  13     2756.22     2785.05     70.53 o 
   2   3  13      255.34      246.97     14.79 o 
   3   3  13     2644.33     2565.03     79.88 o 
   4   3  13      410.48      403.30     26.54 o 
   5   3  13      662.66      733.16     29.87 o 
   6   3  13      132.21      129.80     15.43 o 
   7   3  13      176.26      156.58     17.68 o 
   8   3  13       22.69       33.65     38.31 o 
   9   3  13      119.02      135.87     35.69 o 
  -9   4  13       38.10       38.89     25.23 o 
  -8   4  13        6.08       20.21     20.58 o 
  -7   4  13       24.96       39.50     18.43 o 
  -6   4  13      687.82      753.89     69.28 o 
  -5   4  13      148.51      160.00     64.80 o 
  -4   4  13      748.69      751.91     32.34 o 
  -3   4  13     1577.40     1415.37     40.75 o 
  -2   4  13     1347.89     1282.23     35.98 o 
  -1   4  13     1921.17     1822.45     49.44 o 
   0   4  13        0.61       11.00      6.23 o 
   1   4  13     1931.68     1877.20     50.62 o 
   2   4  13     1345.43     1209.25     37.53 o 
   3   4  13     1576.67     1499.35     43.75 o 
   4   4  13      755.49      798.88     29.40 o 
   5   4  13      139.65      179.53     20.44 o 
   6   4  13      688.40      781.23     33.85 o 
   7   4  13       23.02       14.34     14.77 o 
   8   4  13        6.25        5.85     16.53 o 
   9   4  13       36.64       33.60     28.41 o 
  -9   5  13       71.78      103.07     31.79 o 
  -8   5  13      195.31      212.02     32.22 o 
  -7   5  13       83.39      126.13     24.59 o 
  -6   5  13       16.95       46.91     18.29 o 
  -5   5  13      394.48      347.92     32.29 o 
  -4   5  13      651.67      673.30     40.78 o 
  -3   5  13     5126.66     4888.88    166.73 o 
  -2   5  13      670.71      717.69     25.75 o 
  -1   5  13      345.04      355.16     15.64 o 
   0   5  13     1216.47     1228.78     43.83 o 
   1   5  13      343.47      350.52     28.14 o 
   2   5  13      664.27      695.34     25.71 o 
   3   5  13     5060.12     4835.63    169.64 o 
   4   5  13      668.98      629.53     27.34 o 
   5   5  13      393.99      390.56     23.03 o 
   6   5  13       17.24        8.15      9.62 o 
   7   5  13       84.66       75.61     18.56 o 
   8   5  13      197.12      227.31     27.11 o 
   9   5  13       74.75      119.70     32.04 o 
  -9   6  13       19.02       63.72     29.75 o 
  -8   6  13      154.92      184.25     30.71 o 
  -7   6  13       23.11       14.12     18.01 o 
  -6   6  13      906.41      757.45     49.84 o 
  -5   6  13      167.11      154.82     60.68 o 
  -4   6  13      300.63      295.29     28.28 o 
  -3   6  13       69.83      130.82     23.43 o 
  -2   6  13     2798.40     2642.03     79.25 o 
  -1   6  13     1011.56      898.71     27.71 o 
   0   6  13      293.88      296.04     30.38 o 
   1   6  13     1043.44      902.70     29.75 o 
   2   6  13     2792.37     2609.67     69.66 o 
   3   6  13       69.53       81.80     11.00 o 
   4   6  13      299.75      257.81     30.00 o 
   5   6  13      168.72      177.11     17.08 o 
   6   6  13      888.19      861.34     35.61 o 
   7   6  13       23.21       16.00     13.86 o 
   8   6  13      152.21      182.65     25.56 o 
   9   6  13       19.63       59.83     29.83 o 
  -9   7  13        8.68       13.16     26.21 o 
  -8   7  13      152.77      151.14     30.73 o 
  -7   7  13       93.48       52.13     22.49 o 
  -6   7  13      182.73      225.63     29.30 o 
  -5   7  13       46.66       42.21     17.68 o 
  -4   7  13       76.04       79.02     17.34 o 
  -3   7  13      351.14      355.94     31.08 o 
  -2   7  13       42.24       66.05     15.08 o 
  -1   7  13      392.31      354.99     20.38 o 
   0   7  13       55.53       71.32      8.58 o 
   1   7  13      389.50      414.98     18.60 o 
   2   7  13       38.39       35.04      8.64 o 
   3   7  13      350.31      312.98     19.12 o 
   4   7  13       68.32      101.85     17.47 o 
   5   7  13       43.51       23.96     22.69 o 
   6   7  13      176.56      161.62     18.54 o 
   7   7  13       92.41       85.56     17.06 o 
   8   7  13      152.55      147.91     24.89 o 
   9   7  13        9.40      -20.54     20.54 o 
  -8   8  13       45.12       22.73     23.71 o 
  -7   8  13      116.12      135.21     26.58 o 
  -6   8  13      226.97      227.44     43.95 o 
  -5   8  13      112.86       89.89     20.56 o 
  -4   8  13     1650.26     1717.92     76.91 o 
  -3   8  13      303.92      268.52     27.85 o 
  -2   8  13      127.87      109.35     18.86 o 
  -1   8  13      410.78      336.33     29.23 o 
   0   8  13      260.29      337.78     31.75 o 
   1   8  13      405.62      357.34     21.80 o 
   2   8  13      124.74      116.16     14.68 o 
   3   8  13      301.10      303.23     22.13 o 
   4   8  13     1639.06     1748.49     61.96 o 
   5   8  13      113.68      141.81     31.50 o 
   6   8  13      227.21      230.48     21.48 o 
   7   8  13      117.62      151.79     25.20 o 
   8   8  13       45.76       54.74     21.69 o 
  -8   9  13       37.01       29.84     24.72 o 
  -7   9  13      313.61      354.28     39.07 o 
  -6   9  13      253.35      338.84     35.41 o 
  -5   9  13      644.86      545.26     38.88 o 
  -4   9  13       65.77       60.19     15.02 o 
  -3   9  13      376.62      332.80     26.43 o 
  -2   9  13      290.63      266.04     22.71 o 
  -1   9  13      812.16      801.90    115.64 o 
   0   9  13     1921.50     1971.72     82.07 o 
   1   9  13      812.37      756.35     44.25 o 
   2   9  13      278.81      278.00     20.20 o 
   3   9  13      355.66      437.72     26.35 o 
   4   9  13       64.15       56.30     18.02 o 
   5   9  13      636.11      743.98     38.06 o 
   6   9  13      252.53      322.16     25.10 o 
   7   9  13      314.80      366.08     28.43 o 
   8   9  13       39.41       73.12     23.75 o 
  -8  10  13       80.93      127.35     31.56 o 
  -7  10  13        4.92      -19.44     19.44 o 
  -6  10  13       64.26       75.86     21.19 o 
  -5  10  13      262.59      251.09     28.06 o 
  -4  10  13     1565.94     1489.13     58.89 o 
  -3  10  13      190.57      159.86     19.49 o 
  -2  10  13      506.93      515.05     30.69 o 
  -1  10  13      290.17      253.24     31.29 o 
   0  10  13       22.04       19.84     12.83 o 
   1  10  13      289.35      307.49     44.32 o 
   2  10  13      505.98      490.21     38.18 o 
   3  10  13      201.35      140.93     23.12 o 
   4  10  13     1554.31     1512.81     57.35 o 
   5  10  13      258.94      292.38     26.78 o 
   6  10  13       67.36       85.70     20.32 o 
   7  10  13        6.28        8.46     19.17 o 
   8  10  13       80.82       68.95     20.76 o 
  -8  11  13       21.44       31.21     38.92 o 
  -7  11  13       28.38       27.16     19.54 o 
  -6  11  13      118.23      115.02     23.03 o 
  -5  11  13      288.28      289.44     27.42 o 
  -4  11  13       11.55       12.30     13.42 o 
  -3  11  13      385.72      357.55     28.06 o 
  -2  11  13      135.84      128.21     18.18 o 
  -1  11  13     2929.66     2827.24    112.27 o 
   0  11  13      104.87       89.79     17.32 o 
   1  11  13     2914.19     2841.21    112.49 o 
   2  11  13      136.25       97.62     19.70 o 
   3  11  13      379.45      393.68     74.03 o 
   4  11  13       10.02       -3.45     17.29 o 
   5  11  13      286.93      271.39     22.98 o 
   6  11  13      117.22      121.18     19.84 o 
   7  11  13       29.83       57.49     18.28 o 
   8  11  13       21.96       -2.24     19.55 o 
  -7  12  13      424.64      371.77     44.06 o 
  -6  12  13      171.23      121.68     23.50 o 
  -5  12  13        5.37       -5.45     14.72 o 
  -4  12  13      389.54      480.81     43.30 o 
  -3  12  13       74.06       81.08     16.90 o 
  -2  12  13       12.77       14.25     13.34 o 
  -1  12  13      227.86      236.61     23.15 o 
   0  12  13       57.57       56.64     14.18 o 
   1  12  13      221.48      223.15     28.01 o 
   2  12  13       13.95       26.92     15.81 o 
   3  12  13       78.28      103.71     32.68 o 
   4  12  13      386.94      410.27     40.35 o 
   5  12  13        5.96       23.00     16.08 o 
   6  12  13      166.94      209.84     44.25 o 
   7  12  13      425.20      493.58     34.03 o 
  -7  13  13        3.20      -13.82     26.01 o 
  -6  13  13       65.12       90.83     23.17 o 
  -5  13  13      100.05       87.16     20.08 o 
  -4  13  13      207.18      200.52     24.32 o 
  -3  13  13       91.86      131.32     20.10 o 
  -2  13  13       37.50       37.63     15.18 o 
  -1  13  13       85.00       66.93     15.84 o 
   0  13  13      953.30      951.86     44.29 o 
   1  13  13       81.61      118.71     17.58 o 
   2  13  13       35.17       13.33     32.79 o 
   3  13  13       88.29      128.35     24.71 o 
   4  13  13      209.21      238.08     44.12 o 
   5  13  13       99.14      117.72     28.62 o 
   6  13  13       67.93      114.98     27.45 o 
   7  13  13        2.56       24.83     22.28 o 
  -6  14  13      168.03      242.51     30.05 o 
  -5  14  13      219.94      243.08     28.64 o 
  -4  14  13        2.85        0.21     19.86 o 
  -3  14  13        9.36       16.92     15.42 o 
  -2  14  13      985.41      859.17     45.12 o 
  -1  14  13      278.94      308.74     41.54 o 
   0  14  13       16.07        0.42     13.24 o 
   1  14  13      276.29      351.69     36.20 o 
   2  14  13      985.76      956.01     57.89 o 
   3  14  13        7.96       22.36     19.63 o 
   4  14  13        2.91       37.82     16.85 o 
   5  14  13      224.64      332.78     64.42 o 
   6  14  13      163.59      218.89     30.74 o 
  -6  15  13       32.50       58.74     28.96 o 
  -5  15  13      255.64      311.81     32.28 o 
  -4  15  13      103.30      155.04     25.76 o 
  -3  15  13      484.36      474.56     41.69 o 
  -2  15  13      149.42      169.20     23.46 o 
  -1  15  13        2.96        7.13     15.07 o 
   0  15  13       17.30        2.96     15.30 o 
   1  15  13        3.42        8.86     17.69 o 
   2  15  13      146.58      145.30     28.09 o 
   3  15  13      486.91      477.38     45.64 o 
   4  15  13      102.11      114.17     22.93 o 
   5  15  13      252.27      254.87     49.18 o 
   6  15  13       32.48       33.55     24.05 o 
  -5  16  13        7.04       22.90     23.07 o 
  -4  16  13      107.56      137.21     43.81 o 
  -3  16  13      130.69      124.57     24.07 o 
  -2  16  13      359.81      388.34     33.40 o 
  -1  16  13       23.70       39.05     18.45 o 
   0  16  13       61.52       75.94     24.03 o 
   1  16  13       23.19        4.40     40.65 o 
   2  16  13      358.96      419.35     43.15 o 
   3  16  13      129.29      126.76     23.87 o 
   4  16  13      109.12      115.72     25.65 o 
   5  16  13        6.67       14.74     21.91 o 
  -4  17  13       62.34       66.36     23.52 o 
  -3  17  13      132.29      184.42     27.20 o 
  -2  17  13       23.21       26.06     19.12 o 
  -1  17  13      379.25      370.26     33.06 o 
   0  17  13        8.12       -2.72     22.60 o 
   1  17  13      382.23      428.41     58.49 o 
   2  17  13       22.33       10.16     23.76 o 
   3  17  13      134.62      110.47     25.07 o 
   4  17  13       62.63      129.58     35.72 o 
  -3  18  13       69.76      117.37     25.68 o 
  -2  18  13       41.94       53.03     22.47 o 
  -1  18  13       50.42       55.53     21.77 o 
   0  18  13        1.71       -2.05     22.30 o 
   1  18  13       51.18       62.28     28.62 o 
   2  18  13       41.37       21.61     21.07 o 
   3  18  13       70.36       74.32     24.95 o 
   0   0  14     1193.16     1051.01     51.12 o 
   1   0  14     1638.78     1766.47     50.31 o 
   2   0  14      428.61      459.18     19.96 o 
   3   0  14      924.38      862.48     40.64 o 
   4   0  14      276.92      279.39     17.15 o 
   5   0  14      181.99      124.69     13.60 o 
   6   0  14      125.18      133.79     18.63 o 
   7   0  14       63.83       46.95     16.05 o 
   8   0  14       87.05       79.14     19.60 o 
   9   0  14       19.44       28.57     31.96 o 
  -9   1  14      103.86      112.27     40.87 o 
  -8   1  14      524.27      547.32     37.34 o 
  -7   1  14      162.97      140.98     19.87 o 
  -6   1  14       87.96      106.75     36.60 o 
  -5   1  14      120.23      125.75     15.72 o 
  -4   1  14      646.54      562.51     23.53 o 
  -3   1  14     1387.09     1331.39     39.14 o 
  -2   1  14      309.90      336.15     29.08 o 
  -1   1  14      344.05      327.79     17.32 o 
   0   1  14     9970.84    10510.12    245.43 o 
   1   1  14      332.10      302.31     15.94 o 
   2   1  14      299.88      300.76     16.47 o 
   3   1  14     1372.20     1262.48     39.15 o 
   4   1  14      636.93      582.47     25.27 o 
   5   1  14      118.70      121.94     13.81 o 
   6   1  14       89.82       88.18     14.39 o 
   7   1  14      166.62      114.83     20.59 o 
   8   1  14      514.38      578.09     75.64 o 
   9   1  14      108.12       79.46     48.78 o 
  -9   2  14      226.45      213.80     56.43 o 
  -8   2  14      139.19      104.93     26.45 o 
  -7   2  14      153.99      158.75     49.19 o 
  -6   2  14      188.51      156.35     19.38 o 
  -5   2  14      891.61      928.82     51.95 o 
  -4   2  14     1045.46      984.57     32.44 o 
  -3   2  14      587.55      554.48     26.03 o 
  -2   2  14      356.91      358.36     30.70 o 
  -1   2  14      319.50      343.09     16.28 o 
   0   2  14      326.77      306.48     15.74 o 
   1   2  14      310.47      296.54     17.32 o 
   2   2  14      346.35      360.87     18.00 o 
   3   2  14      595.11      583.81     23.54 o 
   4   2  14     1046.68      976.75     33.57 o 
   5   2  14      895.11      852.43     32.96 o 
   6   2  14      192.49      223.45     18.87 o 
   7   2  14      149.20      179.29     22.40 o 
   8   2  14      141.31      166.07     30.49 o 
   9   2  14      228.04      288.72     96.46 o 
  -9   3  14       44.08        9.31     32.98 o 
  -8   3  14        4.59       -1.42     18.97 o 
  -7   3  14       18.83       14.43     26.76 o 
  -6   3  14       31.23       53.47     18.04 o 
  -5   3  14      441.42      456.38     26.79 o 
  -4   3  14      570.86      536.35     27.13 o 
  -3   3  14      911.05      900.37     29.29 o 
  -2   3  14      700.91      642.44     22.98 o 
  -1   3  14      353.93      379.28     16.79 o 
   0   3  14      723.66      692.09     24.29 o 
   1   3  14      342.38      305.29     16.58 o 
   2   3  14      717.82      626.10     24.15 o 
   3   3  14      913.19      907.06     31.09 o 
   4   3  14      599.30      522.88     24.31 o 
   5   3  14      439.43      454.92     25.29 o 
   6   3  14       26.59       26.88     11.89 o 
   7   3  14       20.94       37.65     13.64 o 
   8   3  14        3.70       -6.26     20.93 o 
   9   3  14       45.12       59.14     29.14 o 
  -9   4  14       53.33       49.37     27.95 o 
  -8   4  14        0.65       -2.80     19.41 o 
  -7   4  14      525.88      599.76     78.75 o 
  -6   4  14       38.33       51.62     22.75 o 
  -5   4  14     1254.95     1256.64     59.85 o 
  -4   4  14      202.22      150.12     18.96 o 
  -3   4  14      997.86      911.96     30.95 o 
  -2   4  14      605.22      529.92     20.26 o 
  -1   4  14     1784.84     1628.16     55.95 o 
   0   4  14        0.59       18.00      6.68 o 
   1   4  14     1795.57     1654.16     46.40 o 
   2   4  14      581.34      535.50     32.35 o 
   3   4  14      992.60      900.50     31.33 o 
   4   4  14      205.69      160.69     14.93 o 
   5   4  14     1274.96     1145.90     40.47 o 
   6   4  14       36.20       51.88     13.53 o 
   7   4  14      525.45      573.11     33.86 o 
   8   4  14        0.85       39.54     23.73 o 
   9   4  14       52.52       57.24     28.38 o 
  -9   5  14        3.74       -5.67     31.88 o 
  -8   5  14       13.91       15.31     25.33 o 
  -7   5  14       31.09       90.04     23.49 o 
  -6   5  14      117.77      112.34     22.31 o 
  -5   5  14       61.89       69.20     42.39 o 
  -4   5  14       53.77       27.30     17.03 o 
  -3   5  14      785.58      816.54     43.73 o 
  -2   5  14     2586.67     2384.12     63.38 o 
  -1   5  14       62.52       55.93      9.85 o 
   0   5  14      412.11      463.52     19.44 o 
   1   5  14       61.93       64.80     16.72 o 
   2   5  14     2570.98     2541.20     66.21 o 
   3   5  14      791.60      767.47     28.83 o 
   4   5  14       59.26       74.76     11.69 o 
   5   5  14       64.13       60.31     12.39 o 
   6   5  14      117.17      147.99     17.40 o 
   7   5  14       30.53       35.93     16.99 o 
   8   5  14       14.99        8.42     18.65 o 
   9   5  14        4.37        8.06     27.06 o 
  -9   6  14       26.60       58.49     29.41 o 
  -8   6  14       41.88       46.59     24.44 o 
  -7   6  14      145.54       96.15     23.70 o 
  -6   6  14      126.29      163.86     26.04 o 
  -5   6  14      310.08      267.39     30.17 o 
  -4   6  14     1124.45     1025.68    176.47 o 
  -3   6  14       50.09       62.38     26.85 o 
  -2   6  14       61.83       73.67     30.90 o 
  -1   6  14      817.76      783.74     48.75 o 
   0   6  14       65.14       74.05      8.69 o 
   1   6  14      823.90      784.78     28.31 o 
   2   6  14       62.97       61.44     10.00 o 
   3   6  14       50.56       46.76     10.02 o 
   4   6  14     1133.37     1084.35     37.33 o 
   5   6  14      299.08      284.31     21.06 o 
   6   6  14      131.46      143.20     32.56 o 
   7   6  14      148.43      158.76     46.59 o 
   8   6  14       39.95       30.21     19.72 o 
   9   6  14       26.64       68.01     31.14 o 
  -8   7  14      103.23      117.70     29.25 o 
  -7   7  14      110.45       68.28     23.40 o 
  -6   7  14      157.76      120.90     24.75 o 
  -5   7  14       28.76       63.56     19.86 o 
  -4   7  14      636.56      664.42     43.90 o 
  -3   7  14      102.64       38.37     24.99 o 
  -2   7  14     1916.19     1843.40     79.67 o 
  -1   7  14      173.17      173.94     16.02 o 
   0   7  14      392.22      378.18     22.01 o 
   1   7  14      172.90      134.52     15.25 o 
   2   7  14     1935.27     1939.24     54.70 o 
   3   7  14      109.06      103.75     12.83 o 
   4   7  14      643.34      721.22     31.50 o 
   5   7  14       26.89       36.71     16.34 o 
   6   7  14      163.77      155.13     27.83 o 
   7   7  14      109.10      152.77     25.20 o 
   8   7  14      103.46      126.79     24.54 o 
  -8   8  14       15.54        8.23     22.25 o 
  -7   8  14       90.10      123.53     26.98 o 
  -6   8  14      101.25       94.96     24.04 o 
  -5   8  14      266.08      323.37     47.24 o 
  -4   8  14      178.49      146.34     23.65 o 
  -3   8  14     1298.98     1139.69    104.21 o 
  -2   8  14       34.11       33.34     14.61 o 
  -1   8  14      240.14      267.85     29.78 o 
   0   8  14     1085.53     1000.77     50.47 o 
   1   8  14      241.30      253.25     26.78 o 
   2   8  14       36.19       60.54     12.57 o 
   3   8  14     1304.57     1285.43     80.49 o 
   4   8  14      174.00      190.24     20.34 o 
   5   8  14      268.15      327.14     27.31 o 
   6   8  14       94.74       85.82     16.09 o 
   7   8  14       87.56       76.85     17.33 o 
   8   8  14       14.36        0.81     19.92 o 
  -8   9  14      111.09       87.20     44.56 o 
  -7   9  14       40.78       33.78     23.01 o 
  -6   9  14       15.10       32.76     20.59 o 
  -5   9  14      263.76      272.69     52.86 o 
  -4   9  14      557.72      495.85     39.94 o 
  -3   9  14      421.10      459.37     36.71 o 
  -2   9  14      165.39      157.65     22.40 o 
  -1   9  14       63.27       59.58     16.71 o 
   0   9  14     2675.18     2412.31     97.32 o 
   1   9  14       61.16       44.41     15.34 o 
   2   9  14      159.40      138.12     20.85 o 
   3   9  14      425.56      421.42     26.81 o 
   4   9  14      567.72      566.49     35.39 o 
   5   9  14      261.99      352.63     28.56 o 
   6   9  14       13.06      -12.50     12.50 o 
   7   9  14       39.28       25.92     16.30 o 
   8   9  14      114.92      194.92     34.70 o 
  -8  10  14        6.01        8.26     27.22 o 
  -7  10  14        5.31       23.11     23.54 o 
  -6  10  14       36.17       51.10     20.56 o 
  -5  10  14      731.98      709.25     72.37 o 
  -4  10  14      274.80      299.80     45.37 o 
  -3  10  14     1606.09     1437.00     79.04 o 
  -2  10  14     1036.31     1000.05    122.33 o 
  -1  10  14      211.80      140.94     22.60 o 
   0  10  14      135.36      138.60     21.30 o 
   1  10  14      200.73      196.20     23.82 o 
   2  10  14     1059.08      969.87     51.87 o 
   3  10  14     1579.53     1442.61    161.21 o 
   4  10  14      268.97      287.81     25.42 o 
   5  10  14      743.28      831.06     93.30 o 
   6  10  14       38.03       67.23     16.03 o 
   7  10  14        5.37       18.92     17.20 o 
   8  10  14        7.45      -12.67     22.42 o 
  -7  11  14       44.03       92.56     27.97 o 
  -6  11  14        0.09       -3.11     16.91 o 
  -5  11  14      122.93      121.15     21.60 o 
  -4  11  14      476.10      519.10     35.13 o 
  -3  11  14      171.03      179.65     22.16 o 
  -2  11  14      116.77      124.16     22.87 o 
  -1  11  14       78.65       99.42     20.67 o 
   0  11  14      513.37      447.53     36.97 o 
   1  11  14       78.72       89.28     19.49 o 
   2  11  14      112.20      128.90     23.61 o 
   3  11  14      168.92      201.78     27.86 o 
   4  11  14      479.01      561.39     86.36 o 
   5  11  14      124.74      110.66     27.08 o 
   6  11  14        0.24       -3.48     15.15 o 
   7  11  14       46.44       68.15     20.36 o 
  -7  12  14       22.51       17.68     25.54 o 
  -6  12  14      151.48      217.61     65.93 o 
  -5  12  14      646.34      678.68     41.82 o 
  -4  12  14      111.46      133.45     21.53 o 
  -3  12  14      411.11      367.52     30.16 o 
  -2  12  14       77.72       88.63     17.04 o 
  -1  12  14       43.72       11.68     17.34 o 
   0  12  14      412.58      347.64     34.24 o 
   1  12  14       44.38       40.40     18.06 o 
   2  12  14       74.92       81.81     20.64 o 
   3  12  14      420.96      392.31     48.41 o 
   4  12  14      110.43      155.22     40.70 o 
   5  12  14      654.13      672.79     42.72 o 
   6  12  14      151.58      154.84     26.52 o 
   7  12  14       23.39       57.46     22.46 o 
  -6  13  14       28.02       13.42     19.49 o 
  -5  13  14      231.26      235.63     28.42 o 
  -4  13  14      192.06      194.77     24.23 o 
  -3  13  14      105.93       71.11     18.28 o 
  -2  13  14      773.33      717.27     40.66 o 
  -1  13  14       59.68       86.30     31.34 o 
   0  13  14      285.33      254.52     24.74 o 
   1  13  14       54.80       88.14     21.60 o 
   2  13  14      789.77      846.25    107.05 o 
   3  13  14      107.48      111.56     25.31 o 
   4  13  14      195.55      172.91     29.59 o 
   5  13  14      232.80      216.76     28.40 o 
   6  13  14       28.00       -3.19     19.85 o 
  -6  14  14       46.11       23.18     22.30 o 
  -5  14  14       22.60       37.93     20.36 o 
  -4  14  14       10.00       17.48     17.33 o 
  -3  14  14       13.69        9.33     17.11 o 
  -2  14  14      180.88      149.65     22.67 o 
  -1  14  14      402.12      390.88     31.09 o 
   0  14  14      214.19      237.75     30.67 o 
   1  14  14      408.19      443.16     41.20 o 
   2  14  14      182.15      181.93     29.42 o 
   3  14  14       12.11       17.96     19.81 o 
   4  14  14        9.30       35.48     20.47 o 
   5  14  14       23.19       25.82     19.93 o 
   6  14  14       47.35       76.95     23.70 o 
  -5  15  14      136.55      163.13     28.03 o 
  -4  15  14       80.10       66.33     25.31 o 
  -3  15  14       64.27       78.31     21.21 o 
  -2  15  14      298.38      346.68     31.71 o 
  -1  15  14       38.59       51.67     18.23 o 
   0  15  14       48.53       43.35     17.34 o 
   1  15  14       38.62       18.02     19.40 o 
   2  15  14      298.10      285.11     36.85 o 
   3  15  14       65.12      107.20     26.80 o 
   4  15  14       83.17       43.96     24.33 o 
   5  15  14      136.83      131.54     26.55 o 
  -4  16  14        4.28       -7.72     18.87 o 
  -3  16  14      199.89      223.31     47.09 o 
  -2  16  14        2.01      -16.64     16.64 o 
  -1  16  14      207.81      204.71     26.70 o 
   0  16  14        0.71        4.70     16.99 o 
   1  16  14      207.31      241.73     34.49 o 
   2  16  14        2.56       -1.84     22.74 o 
   3  16  14      200.30      274.65     39.32 o 
   4  16  14        4.31       -2.94     19.11 o 
  -3  17  14       67.00       96.13     24.25 o 
  -2  17  14      287.04      384.23     35.02 o 
  -1  17  14      102.01      127.88     24.42 o 
   0  17  14       39.45       68.06     27.23 o 
   1  17  14      100.84       38.80     26.42 o 
   2  17  14      279.59      299.57     41.03 o 
   3  17  14       67.33       37.33     36.66 o 
  -2  18  14       60.34       39.44     30.09 o 
  -1  18  14       33.32       15.71     21.62 o 
   0  18  14       66.31       54.23     26.82 o 
   1  18  14       32.41       17.65     27.25 o 
   2  18  14       59.27       35.26     21.65 o 
   1   0  15       63.57       71.89      9.49 o 
   2   0  15      294.71      288.21     16.42 o 
   3   0  15     1155.72     1079.01     34.94 o 
   4   0  15      477.59      425.70     21.15 o 
   5   0  15      141.49      169.77     16.89 o 
   6   0  15      555.05      519.40     43.14 o 
   7   0  15       87.75      110.41     19.99 o 
   8   0  15       65.28       70.98     20.27 o 
   9   0  15       50.70       61.21     27.10 o 
  -9   1  15      124.48      163.19     46.33 o 
  -8   1  15       76.90       90.33     27.58 o 
  -7   1  15      205.34      213.23     31.14 o 
  -6   1  15      344.68      325.26     25.88 o 
  -5   1  15     1101.30     1028.58     70.17 o 
  -4   1  15      428.80      423.25     25.51 o 
  -3   1  15      752.39      749.89     39.32 o 
  -2   1  15       39.64       47.39      8.49 o 
  -1   1  15      785.93      713.41     25.59 o 
   0   1  15      493.18      491.86     45.27 o 
   1   1  15      763.96      758.13     30.29 o 
   2   1  15       37.99       67.48      9.35 o 
   3   1  15      733.49      681.86     26.67 o 
   4   1  15      442.15      430.29     25.26 o 
   5   1  15     1084.41     1120.91     37.93 o 
   6   1  15      336.04      271.96     25.55 o 
   7   1  15      203.38      204.83     24.24 o 
   8   1  15       77.92       88.06     21.58 o 
   9   1  15      122.51      118.51     26.77 o 
  -9   2  15       76.34       82.46     29.53 o 
  -8   2  15      252.99      246.57     36.04 o 
  -7   2  15       89.88       95.25     46.79 o 
  -6   2  15     1747.41     1619.79     77.39 o 
  -5   2  15      136.41      157.33     17.48 o 
  -4   2  15      517.79      504.56     22.46 o 
  -3   2  15      246.84      250.33     15.23 o 
  -2   2  15     2139.00     2109.57     57.88 o 
  -1   2  15     1037.53     1201.48     36.07 o 
   0   2  15      214.71      178.94     17.47 o 
   1   2  15     1045.35     1173.26     36.46 o 
   2   2  15     2187.45     2207.12     59.11 o 
   3   2  15      246.82      221.25     15.85 o 
   4   2  15      542.68      508.25     24.17 o 
   5   2  15      135.05       80.89     16.89 o 
   6   2  15     1742.24     1675.88     60.57 o 
   7   2  15       89.53      110.20     24.07 o 
   8   2  15      251.65      206.12     29.57 o 
   9   2  15       74.43       91.98     30.79 o 
  -9   3  15      175.45      193.11     34.41 o 
  -8   3  15       36.91       62.90     30.71 o 
  -7   3  15      270.80      225.68     31.14 o 
  -6   3  15      449.13      415.53     37.58 o 
  -5   3  15     1168.34     1096.41     57.10 o 
  -4   3  15       29.66       25.55     10.62 o 
  -3   3  15      101.35       79.43      9.78 o 
  -2   3  15      238.00      230.52     14.07 o 
  -1   3  15     3619.32     3418.61     87.13 o 
   0   3  15       55.44       45.83     12.52 o 
   1   3  15     3626.89     3501.31     88.02 o 
   2   3  15      244.32      233.05     15.67 o 
   3   3  15      109.16       87.08     11.13 o 
   4   3  15       26.67       29.00      9.70 o 
   5   3  15     1185.46     1107.39     38.85 o 
   6   3  15      464.38      428.19     25.78 o 
   7   3  15      268.21      226.44     25.60 o 
   8   3  15       37.00       54.53     20.43 o 
   9   3  15      168.51      178.99     39.46 o 
  -9   4  15        1.29       -1.00     25.37 o 
  -8   4  15      248.51      205.53     33.26 o 
  -7   4  15      494.00      433.54     43.47 o 
  -6   4  15      430.57      368.50     37.19 o 
  -5   4  15      144.16      175.47     39.77 o 
  -4   4  15      511.03      550.03     72.23 o 
  -3   4  15      151.36      151.76     18.67 o 
  -2   4  15       66.50       50.18      8.34 o 
  -1   4  15      752.21      749.71     25.92 o 
   0   4  15     3679.27     3798.01     95.05 o 
   1   4  15      778.41      769.91     26.90 o 
   2   4  15       71.03       72.13     10.14 o 
   3   4  15      147.75      137.19     13.39 o 
   4   4  15      521.27      476.27     24.08 o 
   5   4  15      141.28      176.50     17.03 o 
   6   4  15      429.77      470.79     27.21 o 
   7   4  15      495.24      485.92     38.40 o 
   8   4  15      245.46      228.47     35.19 o 
   9   4  15        1.59       12.42     26.75 o 
  -9   5  15       24.78       50.68     28.95 o 
  -8   5  15      207.06      209.99     33.83 o 
  -7   5  15       31.40       41.64     21.39 o 
  -6   5  15        8.24       -0.33     16.27 o 
  -5   5  15      487.44      415.57     36.88 o 
  -4   5  15       30.27       55.41     15.87 o 
  -3   5  15       69.72       75.33     26.66 o 
  -2   5  15      246.88      245.45     17.47 o 
  -1   5  15      491.04      410.36     18.51 o 
   0   5  15      407.98      380.24     25.45 o 
   1   5  15      496.48      438.25     19.87 o 
   2   5  15      248.98      262.00     19.91 o 
   3   5  15       75.37       68.26     10.79 o 
   4   5  15       29.31       16.56      9.51 o 
   5   5  15      477.76      485.77     32.68 o 
   6   5  15        8.69       12.98     12.27 o 
   7   5  15       32.14       52.23     25.04 o 
   8   5  15      208.15      248.37     37.07 o 
   9   5  15       24.93       -6.44     28.40 o 
  -8   6  15       62.18       56.71     26.17 o 
  -7   6  15       70.61       90.35     29.43 o 
  -6   6  15      356.20      351.17     35.68 o 
  -5   6  15      237.24      207.95     61.74 o 
  -4   6  15      321.91      295.86     50.19 o 
  -3   6  15      286.33      250.47     26.83 o 
  -2   6  15     1139.70     1110.16     65.64 o 
  -1   6  15      942.93      833.26     37.91 o 
   0   6  15        0.05       -0.21      6.29 o 
   1   6  15      937.55      872.43     29.64 o 
   2   6  15     1156.06     1173.30     41.61 o 
   3   6  15      287.30      235.72     17.12 o 
   4   6  15      317.11      317.35     20.91 o 
   5   6  15      236.17      232.19     26.34 o 
   6   6  15      364.04      450.42     57.64 o 
   7   6  15       68.06       62.63     21.19 o 
   8   6  15       62.94       54.77     21.81 o 
  -8   7  15      126.82      106.74     30.59 o 
  -7   7  15      268.57      290.92     35.80 o 
  -6   7  15      225.43      248.19     32.67 o 
  -5   7  15      340.46      320.68     34.22 o 
  -4   7  15      314.99      264.77     29.50 o 
  -3   7  15      194.12      201.06     29.58 o 
  -2   7  15      660.98      602.22     41.03 o 
  -1   7  15     1643.71     1583.43     90.13 o 
   0   7  15      133.15      150.47     15.86 o 
   1   7  15     1602.37     1613.77     46.64 o 
   2   7  15      667.63      699.46     28.50 o 
   3   7  15      189.34      190.14     24.00 o 
   4   7  15      308.55      287.76     25.23 o 
   5   7  15      335.49      321.69     27.02 o 
   6   7  15      230.44      286.78     34.57 o 
   7   7  15      262.92      296.78     25.50 o 
   8   7  15      128.22      177.33     28.72 o 
  -8   8  15      446.75      496.33     49.70 o 
  -7   8  15       51.81       38.53     23.39 o 
  -6   8  15      312.08      302.68     36.79 o 
  -5   8  15       42.93       64.21     35.74 o 
  -4   8  15      254.25      277.00     31.11 o 
  -3   8  15      128.94      141.89     41.72 o 
  -2   8  15      458.29      407.63     33.68 o 
  -1   8  15      159.52      145.77     20.81 o 
   0   8  15     1373.72     1215.48     45.51 o 
   1   8  15      155.07      106.08     14.70 o 
   2   8  15      463.94      355.04     24.90 o 
   3   8  15      129.48      174.13     23.06 o 
   4   8  15      244.35      278.99     24.08 o 
   5   8  15       39.18       32.18     14.78 o 
   6   8  15      313.45      420.69     46.87 o 
   7   8  15       53.44       68.14     24.62 o 
   8   8  15      455.56      480.18     44.55 o 
  -8   9  15      120.84      151.08     33.23 o 
  -7   9  15      272.38      329.46     70.00 o 
  -6   9  15      140.42       91.43     24.64 o 
  -5   9  15       60.08       32.18     46.59 o 
  -4   9  15        8.86       12.91     17.14 o 
  -3   9  15      261.55      278.98     30.67 o 
  -2   9  15      234.31      169.20     23.82 o 
  -1   9  15      193.78      184.85     23.71 o 
   0   9  15       50.15       17.10     20.67 o 
   1   9  15      191.69      110.40     34.85 o 
   2   9  15      237.41      217.72     26.51 o 
   3   9  15      260.58      286.98     31.58 o 
   4   9  15        6.85       16.08     13.19 o 
   5   9  15       60.09       28.89     16.89 o 
   6   9  15      144.51      148.71     19.93 o 
   7   9  15      267.20      293.96     27.05 o 
   8   9  15      121.45      155.26     28.83 o 
  -7  10  15       28.82       28.42     25.02 o 
  -6  10  15       70.32       43.67     28.09 o 
  -5  10  15       31.40       26.19     19.38 o 
  -4  10  15       32.35       26.88     17.23 o 
  -3  10  15       97.39       91.10     21.04 o 
  -2  10  15      423.72      459.20     38.79 o 
  -1  10  15      848.14      864.00     94.55 o 
   0  10  15       33.70       27.28     15.14 o 
   1  10  15      847.37      877.47     51.11 o 
   2  10  15      430.26      403.51     36.59 o 
   3  10  15       95.13      112.52     22.31 o 
   4  10  15       32.41       47.73     19.72 o 
   5  10  15       29.69       20.99     16.69 o 
   6  10  15       66.62       94.95     18.93 o 
   7  10  15       26.96       41.87     18.69 o 
  -7  11  15      221.87      336.31     42.43 o 
  -6  11  15       57.74       66.88     26.37 o 
  -5  11  15       45.30       28.70     19.81 o 
  -4  11  15       22.21       52.60     20.65 o 
  -3  11  15      109.26       95.97     22.67 o 
  -2  11  15      234.17      163.71     25.55 o 
  -1  11  15      711.42      777.63     49.19 o 
   0  11  15       36.65       38.64     22.73 o 
   1  11  15      708.60      730.58     48.57 o 
   2  11  15      240.24      218.94     28.30 o 
   3  11  15      115.51       88.14     43.69 o 
   4  11  15       22.50       12.11     18.69 o 
   5  11  15       44.56       19.12     21.34 o 
   6  11  15       55.39       46.21     20.82 o 
   7  11  15      227.20      279.96     32.75 o 
  -7  12  15        5.08      -18.43     53.27 o 
  -6  12  15      205.78      285.86     37.01 o 
  -5  12  15        8.25       29.03     17.13 o 
  -4  12  15       12.60       18.57     15.83 o 
  -3  12  15       15.62        8.73     15.54 o 
  -2  12  15       87.50       93.02     22.53 o 
  -1  12  15      210.56      224.57     28.88 o 
   0  12  15     1849.24     1674.98     78.45 o 
   1  12  15      215.09      189.92     27.47 o 
   2  12  15       92.84      103.56     23.21 o 
   3  12  15       14.45       12.24     18.00 o 
   4  12  15       14.19       21.66     20.50 o 
   5  12  15        7.92       23.79     23.60 o 
   6  12  15      210.71      256.75     31.21 o 
   7  12  15        4.97       -3.50     22.91 o 
  -6  13  15        8.65      -14.54     18.86 o 
  -5  13  15       98.92       59.74     22.31 o 
  -4  13  15      173.12      153.18     30.59 o 
  -3  13  15      120.90      113.99     20.87 o 
  -2  13  15        4.13      -12.22     12.22 o 
  -1  13  15      701.67      679.00     48.07 o 
   0  13  15      375.13      300.74     33.30 o 
   1  13  15      716.10      639.09     57.60 o 
   2  13  15        3.89       -2.53     17.52 o 
   3  13  15      121.46      142.08     28.56 o 
   4  13  15      159.03      345.47    184.48 o 
   5  13  15       99.10       89.27     21.79 o 
   6  13  15        8.86       30.04     22.25 o 
  -5  14  15       15.96       13.38     19.45 o 
  -4  14  15      163.97      195.89     27.38 o 
  -3  14  15       24.85       35.04     18.12 o 
  -2  14  15       14.90       -1.75     15.94 o 
  -1  14  15       20.55       27.16     21.08 o 
   0  14  15       12.53       23.51     19.63 o 
   1  14  15       17.99       19.22     36.93 o 
   2  14  15       14.85       -7.96     18.17 o 
   3  14  15       23.10       21.15     20.26 o 
   4  14  15      164.93      204.51     33.21 o 
   5  14  15       14.92      -13.37     17.93 o 
  -5  15  15       61.92       56.96     22.61 o 
  -4  15  15       23.54       16.86     20.36 o 
  -3  15  15       31.06        5.77     18.76 o 
  -2  15  15       51.88       52.37     19.29 o 
  -1  15  15       10.24       10.77     17.27 o 
   0  15  15       32.26       28.25     21.13 o 
   1  15  15       12.45       28.35     21.22 o 
   2  15  15       49.96       68.44     25.98 o 
   3  15  15       29.71       -0.50     22.66 o 
   4  15  15       22.83       38.44     19.37 o 
   5  15  15       58.45       50.90     23.96 o 
  -4  16  15       16.23        2.91     20.36 o 
  -3  16  15      138.78      158.71     30.04 o 
  -2  16  15       20.40       24.03     19.25 o 
  -1  16  15       23.25       17.43     18.13 o 
   0  16  15      135.11      105.36     27.11 o 
   1  16  15       23.89       15.56     22.54 o 
   2  16  15       20.25       31.39     23.54 o 
   3  16  15      139.55      277.35     39.29 o 
   4  16  15       17.44       66.82     61.44 o 
  -3  17  15       91.12      174.04     57.93 o 
  -2  17  15       38.33       62.77     27.41 o 
  -1  17  15      199.72      222.22     28.47 o 
   0  17  15        8.85      -13.98     24.60 o 
   1  17  15      199.12      228.35     84.60 o 
   2  17  15       39.03        4.10     24.45 o 
   3  17  15       90.69       90.41     24.88 o 
  -1  18  15       11.76       19.95     25.99 o 
   0  18  15        6.22      -14.25     24.61 o 
   1  18  15       12.17       21.65     30.51 o 
   0   0  16     1369.52     1220.34     53.16 o 
   1   0  16     2250.20     2144.53     58.49 o 
   2   0  16     1905.22     1802.46     51.34 o 
   3   0  16     2527.56     2353.07     64.33 o 
   4   0  16        1.29        2.16      8.39 o 
   5   0  16       17.06        2.70     10.94 o 
   6   0  16        1.54      -11.44     11.44 o 
   7   0  16      473.02      526.33     45.54 o 
   8   0  16      223.60      251.78     37.20 o 
   9   0  16       40.99       40.02     29.98 o 
  -9   1  16       36.35       58.43     30.63 o 
  -8   1  16      206.07      248.19     35.72 o 
  -7   1  16       30.92       19.67     24.73 o 
  -6   1  16      609.06      571.09     33.87 o 
  -5   1  16      385.46      309.10     24.08 o 
  -4   1  16      214.77      214.57     32.27 o 
  -3   1  16     1133.32     1140.58     35.74 o 
  -2   1  16     1777.66     1711.02     48.80 o 
  -1   1  16      255.39      264.21     19.02 o 
   0   1  16     1417.60     1384.29     46.38 o 
   1   1  16      252.44      262.10     22.26 o 
   2   1  16     1763.51     1696.19     49.87 o 
   3   1  16     1121.13     1035.08     35.46 o 
   4   1  16      212.58      244.36     17.02 o 
   5   1  16      384.60      353.41     21.46 o 
   6   1  16      610.93      604.46     35.32 o 
   7   1  16       33.81       36.83     19.73 o 
   8   1  16      208.27      199.01     27.48 o 
   9   1  16       34.90       46.93     28.69 o 
  -9   2  16        0.87       -5.09     26.03 o 
  -8   2  16       85.21       83.11     27.65 o 
  -7   2  16       87.14       91.27     25.94 o 
  -6   2  16       10.22       14.70     16.79 o 
  -5   2  16       20.93       57.16     19.74 o 
  -4   2  16      403.10      407.66     24.99 o 
  -3   2  16      240.13      296.29     19.94 o 
  -2   2  16     1926.51     1790.80     49.00 o 
  -1   2  16     1111.42     1079.54     33.65 o 
   0   2  16       45.39       52.80     10.73 o 
   1   2  16     1075.89     1017.72     44.77 o 
   2   2  16     1926.34     1642.14     84.46 o 
   3   2  16      247.57      293.41     18.09 o 
   4   2  16      400.08      395.99     21.77 o 
   5   2  16       25.60       39.24     11.55 o 
   6   2  16       10.60       37.32     12.74 o 
   7   2  16       90.52      124.70     21.01 o 
   8   2  16       85.22       61.62     20.63 o 
   9   2  16        1.00       -1.55     28.77 o 
  -9   3  16      172.01      119.61     33.19 o 
  -8   3  16      116.30      144.03     32.43 o 
  -7   3  16      271.86      219.19     32.49 o 
  -6   3  16      135.32      147.76     45.62 o 
  -5   3  16       99.31       85.54     20.24 o 
  -4   3  16       74.95       79.89     18.64 o 
  -3   3  16      312.37      320.46     17.36 o 
  -2   3  16      873.62      888.79     30.14 o 
  -1   3  16      324.68      323.72     16.74 o 
   0   3  16      906.62      837.30     28.57 o 
   1   3  16      316.09      289.24     21.88 o 
   2   3  16      874.18      924.43     31.48 o 
   3   3  16      308.77      320.80     18.95 o 
   4   3  16       80.50      101.34     17.43 o 
   5   3  16       97.64      109.75     14.42 o 
   6   3  16      140.33      144.14     17.19 o 
   7   3  16      271.42      275.62     28.49 o 
   8   3  16      121.24      191.33     28.04 o 
   9   3  16      173.88      174.96     37.12 o 
  -8   4  16       47.59       58.66     26.81 o 
  -7   4  16      181.27      177.90     44.69 o 
  -6   4  16       17.33       -4.52     33.94 o 
  -5   4  16      636.57      548.75     71.88 o 
  -4   4  16      371.46      277.17     35.15 o 
  -3   4  16      136.86      136.84     29.54 o 
  -2   4  16      473.76      491.78     20.58 o 
  -1   4  16     1061.84     1039.66     33.59 o 
   0   4  16      240.00      249.32     21.85 o 
   1   4  16     1059.85     1101.31     34.96 o 
   2   4  16      476.75      470.06     22.32 o 
   3   4  16      150.47      148.93     15.25 o 
   4   4  16      370.39      358.83     21.55 o 
   5   4  16      647.56      650.91     46.43 o 
   6   4  16       19.92       35.69     13.11 o 
   7   4  16      178.18      188.80     21.72 o 
   8   4  16       49.68       41.01     27.09 o 
  -8   5  16      245.85      284.21     39.20 o 
  -7   5  16       90.11      112.26     26.58 o 
  -6   5  16      870.65      849.92     56.02 o 
  -5   5  16       50.77       46.72     17.75 o 
  -4   5  16      107.08      115.72     51.08 o 
  -3   5  16     1123.27     1158.55     55.16 o 
  -2   5  16      267.03      255.82     33.87 o 
  -1   5  16      123.10      142.26     23.51 o 
   0   5  16     3570.62     3059.56     79.16 o 
   1   5  16      126.55      137.58     12.70 o 
   2   5  16      269.59      287.51     17.85 o 
   3   5  16     1108.59     1000.32     35.65 o 
   4   5  16      113.18      119.29     14.29 o 
   5   5  16       51.32       86.41     14.49 o 
   6   5  16      865.26      944.88     48.41 o 
   7   5  16       91.57      106.55     20.83 o 
   8   5  16      247.92      300.04     39.24 o 
  -8   6  16      111.43      118.31     31.06 o 
  -7   6  16       29.56       62.59     23.13 o 
  -6   6  16      149.71      162.14     27.34 o 
  -5   6  16      671.18      735.12     48.62 o 
  -4   6  16      450.29      421.82     38.31 o 
  -3   6  16      446.40      433.18     35.40 o 
  -2   6  16      173.54      163.75     22.55 o 
  -1   6  16      314.32      287.06     19.98 o 
   0   6  16      259.01      261.01     19.73 o 
   1   6  16      299.97      267.48     16.61 o 
   2   6  16      165.24      199.77     15.61 o 
   3   6  16      431.87      402.80     22.35 o 
   4   6  16      460.32      502.99     38.85 o 
   5   6  16      676.77      725.93     33.34 o 
   6   6  16      153.24      143.35     21.87 o 
   7   6  16       28.11       43.79     22.59 o 
   8   6  16      104.01       96.20     30.30 o 
  -8   7  16       12.74       33.04     26.64 o 
  -7   7  16      146.47      201.90     31.53 o 
  -6   7  16       69.77       68.76     27.35 o 
  -5   7  16       83.66       86.25     21.77 o 
  -4   7  16      135.84      140.48     42.95 o 
  -3   7  16       34.76       42.07     16.52 o 
  -2   7  16      122.51      135.61     21.05 o 
  -1   7  16      100.26      139.14     43.99 o 
   0   7  16      664.20      529.03     27.95 o 
   1   7  16       99.69      118.98     15.69 o 
   2   7  16      128.68      132.32     13.65 o 
   3   7  16       34.31       37.11     18.48 o 
   4   7  16      130.24      146.15     16.69 o 
   5   7  16       84.50       72.85     23.18 o 
   6   7  16       69.77      107.85     20.05 o 
   7   7  16      143.02      157.91     29.89 o 
   8   7  16       12.65       22.01     22.51 o 
  -8   8  16       49.13       35.28     45.94 o 
  -7   8  16      132.83       96.79     27.84 o 
  -6   8  16       65.53       82.25     24.02 o 
  -5   8  16      112.34      151.99     26.71 o 
  -4   8  16       60.48       66.01     18.67 o 
  -3   8  16      284.27      313.90     32.47 o 
  -2   8  16      376.01      318.10     82.65 o 
  -1   8  16      591.90      635.31     41.53 o 
   0   8  16      625.75      613.75     30.53 o 
   1   8  16      595.48      574.78     40.79 o 
   2   8  16      384.92      344.51     24.71 o 
   3   8  16      305.76      303.73     20.55 o 
   4   8  16       55.17       82.63     16.87 o 
   5   8  16      115.18      114.05     19.92 o 
   6   8  16       67.53       59.19     19.00 o 
   7   8  16      132.35      141.29     20.73 o 
   8   8  16       48.11       56.00     30.52 o 
  -7   9  16        3.24       -7.35     22.31 o 
  -6   9  16      142.36      132.56     28.21 o 
  -5   9  16      192.23      199.40     29.83 o 
  -4   9  16      341.09      372.98     63.93 o 
  -3   9  16       70.26       88.42     20.27 o 
  -2   9  16      465.99      574.07     46.18 o 
  -1   9  16      218.06      290.14     30.57 o 
   0   9  16       39.04       24.74     14.61 o 
   1   9  16      221.41      240.82     27.72 o 
   2   9  16      467.51      467.88     95.18 o 
   3   9  16       63.26       44.16     18.82 o 
   4   9  16      341.67      283.66     33.73 o 
   5   9  16      186.30      174.72     24.40 o 
   6   9  16      142.08      167.03     29.50 o 
   7   9  16        3.77        2.42     16.93 o 
  -7  10  16      151.24      154.05     32.78 o 
  -6  10  16       68.26       55.83     50.90 o 
  -5  10  16      297.51      281.01     34.70 o 
  -4  10  16      223.99      208.31     37.97 o 
  -3  10  16       74.45       79.52     20.22 o 
  -2  10  16       17.38        1.76     14.25 o 
  -1  10  16      260.54      225.68     28.22 o 
   0  10  16       73.06      120.72     21.79 o 
   1  10  16      257.12      195.99     47.83 o 
   2  10  16       19.18       29.16     15.45 o 
   3  10  16       72.81      104.17     23.51 o 
   4  10  16      219.98      228.60     52.49 o 
   5  10  16      294.85      348.21     41.89 o 
   6  10  16       67.02       90.01     22.37 o 
   7  10  16      147.40      122.47     26.21 o 
  -7  11  16       77.64      104.97     29.92 o 
  -6  11  16       21.31       12.21     32.61 o 
  -5  11  16      195.83      156.78     29.44 o 
  -4  11  16       59.97       59.48     22.63 o 
  -3  11  16       51.08       35.46     33.20 o 
  -2  11  16      121.49      125.25     23.59 o 
  -1  11  16       23.62        1.40     15.49 o 
   0  11  16       39.63       29.86     26.13 o 
   1  11  16       26.94       20.91     16.04 o 
   2  11  16      122.69      165.52     25.42 o 
   3  11  16       54.66       75.77     48.54 o 
   4  11  16       59.73       55.52     21.30 o 
   5  11  16      195.81      153.06     30.47 o 
   6  11  16       20.22       41.69     20.25 o 
   7  11  16       75.36       45.57     24.73 o 
  -6  12  16      136.07      178.48     32.90 o 
  -5  12  16       21.40       61.84     24.93 o 
  -4  12  16       68.83       37.87     20.59 o 
  -3  12  16      168.49      217.59     30.33 o 
  -2  12  16      102.82      144.11     26.20 o 
  -1  12  16       40.64       21.19     18.54 o 
   0  12  16      249.03      216.15     29.35 o 
   1  12  16       43.64       18.02     17.57 o 
   2  12  16      102.80      104.91     24.04 o 
   3  12  16      177.87      213.97     31.44 o 
   4  12  16       68.30       54.86     21.96 o 
   5  12  16       21.12        1.99     22.51 o 
   6  12  16      136.38      138.11     50.19 o 
  -6  13  16       20.42       36.49     60.33 o 
  -5  13  16       18.18      -12.26     39.46 o 
  -4  13  16      107.23       97.85     30.92 o 
  -3  13  16       39.41       48.90     22.33 o 
  -2  13  16        4.44        2.96     17.53 o 
  -1  13  16      137.75      104.70     45.27 o 
   0  13  16      124.39      165.20     28.13 o 
   1  13  16      137.65      133.99     26.35 o 
   2  13  16        5.41        0.94     18.44 o 
   3  13  16       41.99       45.59     21.83 o 
   4  13  16      109.00      134.21     61.61 o 
   5  13  16       18.65        0.06     19.51 o 
   6  13  16       21.39      -13.69     21.08 o 
  -5  14  16      312.26      341.66     41.43 o 
  -4  14  16       65.68       80.34     27.47 o 
  -3  14  16      295.03      350.38     44.79 o 
  -2  14  16      161.59      182.96     40.13 o 
  -1  14  16      112.79      129.58     26.56 o 
   0  14  16      158.49      224.74     75.41 o 
   1  14  16      111.55      121.72     38.94 o 
   2  14  16      162.59      107.20     27.41 o 
   3  14  16      294.59      290.21     42.08 o 
   4  14  16       65.43       48.72     25.19 o 
   5  14  16      310.86      358.12     44.74 o 
  -4  15  16       26.74       45.61     21.42 o 
  -3  15  16       10.68       12.99     18.83 o 
  -2  15  16      125.24      161.68     54.59 o 
  -1  15  16       77.78       68.90     24.70 o 
   0  15  16       54.15       59.65     25.35 o 
   1  15  16       74.37       75.73     25.61 o 
   2  15  16      126.55      132.05     28.61 o 
   3  15  16       11.66        8.12     23.14 o 
   4  15  16       27.82       40.55     26.20 o 
  -3  16  16        6.53       11.43     19.66 o 
  -2  16  16       81.22       59.73     22.38 o 
  -1  16  16      150.58      221.66     33.93 o 
   0  16  16       68.54       39.05     22.23 o 
   1  16  16      152.90      200.67     35.37 o 
   2  16  16       82.15      107.28     39.29 o 
   3  16  16        6.04       10.43     26.68 o 
  -2  17  16       21.39       -9.63     20.87 o 
  -1  17  16       42.72       68.80     30.88 o 
   0  17  16      120.96      117.85     29.78 o 
   1  17  16       40.11       39.38     26.67 o 
   2  17  16       18.73      -24.60     24.60 o 
   1   0  17      631.89      591.59     24.51 o 
   2   0  17     1509.46     1526.34     55.09 o 
   3   0  17       99.00       77.09     11.57 o 
   4   0  17     2176.97     2041.37     58.97 o 
   5   0  17       16.94       15.99     12.92 o 
   6   0  17        1.07        0.71     14.03 o 
   7   0  17      168.84      213.79     56.19 o 
   8   0  17       29.05       54.37     28.47 o 
  -8   1  17       85.18       94.19     30.23 o 
  -7   1  17       55.13       97.44     37.14 o 
  -6   1  17       86.49      142.25     25.56 o 
  -5   1  17      268.94      258.78     22.84 o 
  -4   1  17      438.14      444.55     32.40 o 
  -3   1  17     2464.62     2325.85     63.64 o 
  -2   1  17      365.38      382.68     25.15 o 
  -1   1  17      541.26      482.53     30.40 o 
   0   1  17      124.35      133.74     12.66 o 
   1   1  17      556.75      525.74     22.71 o 
   2   1  17      377.16      401.24     20.43 o 
   3   1  17     2446.00     2276.04     66.26 o 
   4   1  17      453.95      439.19     22.97 o 
   5   1  17      268.57      225.34     18.52 o 
   6   1  17       90.32      107.38     19.12 o 
   7   1  17       57.00       86.91     21.12 o 
   8   1  17       86.00       73.29     27.54 o 
  -8   2  17       61.60        1.71     23.49 o 
  -7   2  17        4.89       32.04     20.26 o 
  -6   2  17      231.27      312.78     34.84 o 
  -5   2  17      874.32      774.47    103.52 o 
  -4   2  17      145.29      142.58     17.01 o 
  -3   2  17      194.56      205.82     24.49 o 
  -2   2  17     1723.08     1759.97     49.67 o 
  -1   2  17       91.36       99.21     11.11 o 
   0   2  17      110.45       88.79     10.99 o 
   1   2  17       88.64      100.02     11.69 o 
   2   2  17     1717.13     1653.87     49.84 o 
   3   2  17      189.81      185.12     22.03 o 
   4   2  17      149.63      148.72     15.08 o 
   5   2  17      896.10      783.25     32.55 o 
   6   2  17      240.14      298.24     26.85 o 
   7   2  17        5.56       19.75     16.65 o 
   8   2  17       64.52       69.75     22.54 o 
  -8   3  17       37.11       54.40     26.39 o 
  -7   3  17        2.70       10.45     23.47 o 
  -6   3  17      160.45      201.90     69.82 o 
  -5   3  17       97.32      103.64     20.79 o 
  -4   3  17      248.11      224.05     42.93 o 
  -3   3  17     1462.46     1331.04     48.76 o 
  -2   3  17       49.00       58.15      9.90 o 
  -1   3  17      522.34      518.13     36.82 o 
   0   3  17        3.06        0.43      7.51 o 
   1   3  17      515.54      520.36     23.00 o 
   2   3  17       47.37       58.72     10.54 o 
   3   3  17     1476.98     1335.75     42.77 o 
   4   3  17      256.77      216.01     21.46 o 
   5   3  17      102.36       95.76     14.27 o 
   6   3  17      160.06      158.07     18.55 o 
   7   3  17        2.31       23.73     16.63 o 
   8   3  17       36.70       19.94     21.28 o 
  -8   4  17       25.16       48.42     26.34 o 
  -7   4  17      123.39       44.62     24.12 o 
  -6   4  17       61.60       62.44     21.67 o 
  -5   4  17       40.03       52.85     22.80 o 
  -4   4  17     3512.34     3587.21    178.11 o 
  -3   4  17      120.36      153.67     39.61 o 
  -2   4  17      307.69      327.86     29.19 o 
  -1   4  17       32.15       27.33      8.52 o 
   0   4  17      164.49      164.61     13.40 o 
   1   4  17       29.03       36.31     10.29 o 
   2   4  17      312.72      293.10     19.74 o 
   3   4  17      118.65      125.44     13.92 o 
   4   4  17     3510.97     3384.93     91.99 o 
   5   4  17       37.64       42.62     12.89 o 
   6   4  17       63.07       53.67     14.57 o 
   7   4  17      124.86      150.75     23.38 o 
   8   4  17       23.02       33.80     26.44 o 
  -8   5  17       30.66       15.51     25.27 o 
  -7   5  17       33.79       51.06     24.83 o 
  -6   5  17      111.67      104.45     26.42 o 
  -5   5  17      498.53      552.90     78.23 o 
  -4   5  17       22.49       -0.62     14.79 o 
  -3   5  17      518.07      435.18     87.87 o 
  -2   5  17      852.35      905.92     48.27 o 
  -1   5  17      323.38      320.62     32.76 o 
   0   5  17      321.21      285.96     16.93 o 
   1   5  17      322.17      315.54     19.99 o 
   2   5  17      859.60      853.97     31.58 o 
   3   5  17      512.92      507.70     24.57 o 
   4   5  17       20.34       28.63     10.87 o 
   5   5  17      500.89      547.69     29.13 o 
   6   5  17      118.08      161.54     28.62 o 
   7   5  17       33.26       38.50     15.94 o 
   8   5  17       31.79       72.06     28.18 o 
  -8   6  17       48.18       17.36     25.64 o 
  -7   6  17        3.45      -20.31     20.31 o 
  -6   6  17       29.43       26.47     20.09 o 
  -5   6  17      637.38      534.23    121.33 o 
  -4   6  17      323.22      301.90     32.75 o 
  -3   6  17      175.96      212.33     56.24 o 
  -2   6  17      395.33      396.33     39.44 o 
  -1   6  17      347.85      352.63     31.27 o 
   0   6  17      278.07      256.83     30.60 o 
   1   6  17      354.15      319.94     22.93 o 
   2   6  17      390.95      386.40     25.48 o 
   3   6  17      168.93      169.13     16.13 o 
   4   6  17      314.43      274.47     20.75 o 
   5   6  17      640.84      670.82     32.09 o 
   6   6  17       30.83        0.87     13.00 o 
   7   6  17        2.79      -12.23     21.52 o 
   8   6  17       50.49       31.11     30.40 o 
  -8   7  17       28.48      -14.15     25.30 o 
  -7   7  17      105.21       56.58     34.24 o 
  -6   7  17      251.05      275.00     39.96 o 
  -5   7  17       21.98       20.26     19.20 o 
  -4   7  17      311.75      327.17     34.45 o 
  -3   7  17      357.77      316.81     32.91 o 
  -2   7  17        5.94      -11.18     11.18 o 
  -1   7  17      532.69      464.21     37.92 o 
   0   7  17        0.50       10.47     10.40 o 
   1   7  17      510.12      502.10     34.69 o 
   2   7  17        5.92       30.07     11.69 o 
   3   7  17      358.92      321.79     25.84 o 
   4   7  17      313.19      331.65     22.99 o 
   5   7  17       20.10        5.22     14.25 o 
   6   7  17      255.87      322.58     56.44 o 
   7   7  17      100.32      110.58     23.70 o 
   8   7  17       28.00       11.76     22.38 o 
  -7   8  17      354.58      382.94     85.88 o 
  -6   8  17       58.10       70.70     24.79 o 
  -5   8  17       55.95       29.30     25.48 o 
  -4   8  17      180.72      198.93     28.01 o 
  -3   8  17      272.27      286.12     31.34 o 
  -2   8  17       59.37       33.37     19.20 o 
  -1   8  17      542.27      611.97     41.90 o 
   0   8  17      257.15      247.19     20.72 o 
   1   8  17      544.88      528.23     38.73 o 
   2   8  17       61.67       51.57     13.70 o 
   3   8  17      278.16      299.80     49.98 o 
   4   8  17      180.28      209.88     24.96 o 
   5   8  17       54.65       32.51     16.23 o 
   6   8  17       59.03       46.78     18.65 o 
   7   8  17      346.82      395.75     36.06 o 
  -7   9  17       18.75       15.16     24.76 o 
  -6   9  17        3.77        2.92     22.00 o 
  -5   9  17       86.18       17.23     47.22 o 
  -4   9  17      194.87      294.73     34.50 o 
  -3   9  17     1725.26     1587.18     77.08 o 
  -2   9  17      249.64      281.58     42.30 o 
  -1   9  17       84.82      114.57     36.95 o 
   0   9  17     1624.78     1463.80    114.55 o 
   1   9  17       83.51       95.64     20.84 o 
   2   9  17      253.23      226.19     88.48 o 
   3   9  17     1718.43     1694.82     97.19 o 
   4   9  17      188.73      269.76     33.49 o 
   5   9  17       85.19      111.08     45.70 o 
   6   9  17        3.43      -15.66     16.67 o 
   7   9  17       17.90       36.13     19.19 o 
  -7  10  17       86.42       98.56     31.80 o 
  -6  10  17      257.96      301.73     38.76 o 
  -5  10  17       40.01       48.21     44.45 o 
  -4  10  17       54.36       65.26     23.20 o 
  -3  10  17       21.34       22.32     17.80 o 
  -2  10  17     1095.84     1096.32     61.16 o 
  -1  10  17       49.68       25.46     16.78 o 
   0  10  17      229.76      198.76     27.68 o 
   1  10  17       54.84       66.55     19.20 o 
   2  10  17     1082.48     1119.49     60.27 o 
   3  10  17       20.98       15.64     17.70 o 
   4  10  17       53.69       35.94     19.54 o 
   5  10  17       40.75       43.29     21.38 o 
   6  10  17      250.44      282.00     31.11 o 
   7  10  17       81.93       83.19     25.50 o 
  -6  11  17       11.63       16.27     25.25 o 
  -5  11  17      140.73      122.66     29.06 o 
  -4  11  17       94.49       73.01     24.82 o 
  -3  11  17      169.33      164.06     28.73 o 
  -2  11  17      134.21      156.72     26.53 o 
  -1  11  17      169.88      166.32     27.27 o 
   0  11  17       34.40       31.38     18.29 o 
   1  11  17      168.28      204.97     28.53 o 
   2  11  17      130.24      144.99     25.40 o 
   3  11  17      163.16      146.86     27.55 o 
   4  11  17       99.02       96.85     26.33 o 
   5  11  17      138.31      176.55     31.83 o 
   6  11  17       10.95       14.12     19.82 o 
  -6  12  17       68.92       82.40     29.80 o 
  -5  12  17       21.68       23.78     53.96 o 
  -4  12  17        0.81       16.88     23.69 o 
  -3  12  17      230.72      235.16     32.12 o 
  -2  12  17       81.00       69.40     23.92 o 
  -1  12  17       50.00       52.38     21.92 o 
   0  12  17      100.77      100.62     23.57 o 
   1  12  17       49.43       48.67     22.06 o 
   2  12  17       84.95       83.57     24.01 o 
   3  12  17      231.39      242.47     33.36 o 
   4  12  17        0.80       -7.33     18.75 o 
   5  12  17       20.75       68.64     27.33 o 
   6  12  17       64.51       49.36     23.22 o 
  -5  13  17        4.28       -7.87     22.15 o 
  -4  13  17       12.26       -3.80     19.92 o 
  -3  13  17       10.96       45.92     23.04 o 
  -2  13  17       22.70       49.64     20.97 o 
  -1  13  17      453.43      450.35     41.74 o 
   0  13  17      114.53       97.09     23.96 o 
   1  13  17      456.92      301.47     36.27 o 
   2  13  17       22.18       13.56     20.69 o 
   3  13  17       10.69       35.30     20.12 o 
   4  13  17       12.09       -4.29     22.01 o 
   5  13  17        4.65        7.09     39.48 o 
  -5  14  17       24.28       -4.28     25.66 o 
  -4  14  17      180.31      237.77     35.85 o 
  -3  14  17       57.12       52.85     24.90 o 
  -2  14  17       10.34      -12.40     19.23 o 
  -1  14  17       55.15       63.58     22.74 o 
   0  14  17       23.45       -8.77     17.71 o 
   1  14  17       56.99       51.03     23.57 o 
   2  14  17       12.55       26.59     22.11 o 
   3  14  17       57.16       66.91     26.90 o 
   4  14  17      183.57      219.89     36.19 o 
   5  14  17       24.84       44.93     22.70 o 
  -4  15  17        3.90      -17.52     23.82 o 
  -3  15  17      125.40      137.37     30.26 o 
  -2  15  17       71.20       75.93     27.21 o 
  -1  15  17      136.03      114.82     29.04 o 
   0  15  17        0.20       10.19     21.34 o 
   1  15  17      135.17      138.63     40.57 o 
   2  15  17       79.21       80.44     28.39 o 
   3  15  17      126.66      151.08     32.77 o 
   4  15  17        4.30      -19.83     27.70 o 
  -3  16  17        5.26       27.05     26.67 o 
  -2  16  17       12.39       54.86     35.65 o 
  -1  16  17       31.89       35.21     23.72 o 
   0  16  17       71.98       86.12     28.83 o 
   1  16  17       31.71        9.08     25.01 o 
   2  16  17       11.31        4.53     23.52 o 
   3  16  17        6.52       17.89     24.00 o 
  -1  17  17       96.91      202.14     52.44 o 
   0  17  17       17.40       26.79     26.60 o 
   1  17  17       98.56      115.29     49.15 o 
   0   0  18       41.38       35.07     12.45 o 
   1   0  18      323.74      333.54     18.90 o 
   2   0  18        0.94        4.44      8.12 o 
   3   0  18      745.84      711.48     41.06 o 
   4   0  18        6.51       -0.33      9.37 o 
   5   0  18      141.10      134.10     18.77 o 
   6   0  18        3.13       -3.31     14.31 o 
   7   0  18       43.18       18.09     22.08 o 
   8   0  18       15.27       10.49     24.61 o 
  -8   1  18       53.98       34.02     26.71 o 
  -7   1  18       17.99       13.75     21.77 o 
  -6   1  18      241.27      260.77     52.88 o 
  -5   1  18      162.53      194.59     31.56 o 
  -4   1  18       19.12       17.05     11.53 o 
  -3   1  18      810.76      756.69     31.78 o 
  -2   1  18      916.05      838.30     35.30 o 
  -1   1  18      679.19      690.20     27.36 o 
   0   1  18      359.88      359.70     19.35 o 
   1   1  18      686.60      700.69     37.52 o 
   2   1  18      931.94      916.66     31.83 o 
   3   1  18      822.00      706.73     28.97 o 
   4   1  18       20.11       41.26     10.73 o 
   5   1  18      168.12      181.33     20.99 o 
   6   1  18      233.83      267.66     31.38 o 
   7   1  18       16.49       -5.18     17.37 o 
   8   1  18       55.19       72.03     39.22 o 
  -8   2  18      192.99      240.35     36.95 o 
  -7   2  18       35.26       29.56     24.15 o 
  -6   2  18       29.26       44.29     21.61 o 
  -5   2  18      340.87      287.56     66.70 o 
  -4   2  18       36.24       26.78     16.30 o 
  -3   2  18      727.39      754.85     30.27 o 
  -2   2  18      331.40      330.22     22.05 o 
  -1   2  18     1196.54     1083.44     36.35 o 
   0   2  18      396.15      423.03     30.61 o 
   1   2  18     1180.98     1165.49     53.35 o 
   2   2  18      332.17      314.33     19.20 o 
   3   2  18      735.50      679.43     29.03 o 
   4   2  18       33.78       44.94     11.74 o 
   5   2  18      342.95      340.99     22.53 o 
   6   2  18       28.74       31.80     16.09 o 
   7   2  18       38.00       37.27     18.83 o 
   8   2  18      197.67      215.73     29.61 o 
  -8   3  18       95.00       78.89     36.00 o 
  -7   3  18        2.67       -7.27     21.65 o 
  -6   3  18       74.61       35.99     20.96 o 
  -5   3  18       49.36       62.15     19.63 o 
  -4   3  18      918.23      975.28     54.29 o 
  -3   3  18      199.60      191.66     25.68 o 
  -2   3  18      894.23      886.43     37.82 o 
  -1   3  18      324.94      333.90     21.19 o 
   0   3  18     1518.52     1335.62     65.69 o 
   1   3  18      317.58      348.30     31.56 o 
   2   3  18      891.34      870.53     31.85 o 
   3   3  18      194.33      191.50     16.48 o 
   4   3  18      919.59      916.68     35.24 o 
   5   3  18       46.63       35.83     12.77 o 
   6   3  18       71.89       72.74     18.57 o 
   7   3  18        2.94       -7.33     15.66 o 
   8   3  18       95.92       77.65     46.51 o 
  -8   4  18       98.69      149.01     35.09 o 
  -7   4  18       20.63       -4.28     22.51 o 
  -6   4  18       60.89       20.38     36.91 o 
  -5   4  18      246.86      182.76     57.41 o 
  -4   4  18      215.71      231.43     29.54 o 
  -3   4  18      538.26      536.26     60.20 o 
  -2   4  18      256.35      247.21     28.33 o 
  -1   4  18       47.46       66.11     13.09 o 
   0   4  18     1133.88     1030.22     34.43 o 
   1   4  18       48.96       54.88     10.83 o 
   2   4  18      254.11      271.53     18.45 o 
   3   4  18      567.49      550.26     26.29 o 
   4   4  18      206.49      196.63     18.07 o 
   5   4  18      237.30      216.74     19.26 o 
   6   4  18       60.11       70.72     15.82 o 
   7   4  18       20.73        9.97     18.40 o 
   8   4  18       99.08      163.88     34.78 o 
  -8   5  18       49.85       19.66     27.86 o 
  -7   5  18       12.35       -6.11     25.53 o 
  -6   5  18      150.33      116.47     25.74 o 
  -5   5  18      231.69      221.78     30.60 o 
  -4   5  18      233.67      169.62     25.81 o 
  -3   5  18       10.93       16.81     15.79 o 
  -2   5  18      286.00      285.09     35.30 o 
  -1   5  18       18.87       17.96     10.89 o 
   0   5  18        2.28       -9.43      9.43 o 
   1   5  18       22.52       11.03      8.53 o 
   2   5  18      290.44      267.87     18.55 o 
   3   5  18       11.52        7.22      9.60 o 
   4   5  18      239.62      197.85     23.33 o 
   5   5  18      230.17      253.74     21.66 o 
   6   5  18      149.71      147.80     25.58 o 
   7   5  18       12.67      -10.40     19.54 o 
   8   5  18       48.97       76.65     41.50 o 
  -8   6  18      124.70      226.96     40.30 o 
  -7   6  18       22.35       36.05     28.61 o 
  -6   6  18       69.64       75.35     28.06 o 
  -5   6  18      351.04      372.04     38.41 o 
  -4   6  18       52.51       38.03     18.34 o 
  -3   6  18      159.48      173.25     26.00 o 
  -2   6  18       52.32       59.86     17.99 o 
  -1   6  18      514.44      467.60     73.18 o 
   0   6  18       27.52       35.47     16.67 o 
   1   6  18      495.08      419.75     26.77 o 
   2   6  18       49.49       39.87     10.36 o 
   3   6  18      165.57      177.11     16.84 o 
   4   6  18       55.54       70.59     13.87 o 
   5   6  18      353.67      312.16     23.93 o 
   6   6  18       71.12       57.36     20.59 o 
   7   6  18       23.45       41.19     21.11 o 
   8   6  18      124.26      180.99     38.45 o 
  -7   7  18        2.36       -1.13     21.70 o 
  -6   7  18      127.41      102.59     30.27 o 
  -5   7  18      396.57      436.63     42.01 o 
  -4   7  18      750.85      742.69     51.13 o 
  -3   7  18      365.02      484.03     40.14 o 
  -2   7  18      529.54      488.73     39.63 o 
  -1   7  18       10.85      -13.11     13.83 o 
   0   7  18        7.94        9.01     10.78 o 
   1   7  18       11.98       10.98     12.86 o 
   2   7  18      537.47      491.86     30.13 o 
   3   7  18      369.89      401.72     28.82 o 
   4   7  18      741.68      809.44     34.95 o 
   5   7  18      395.96      421.84     30.06 o 
   6   7  18      125.27       71.68     20.00 o 
   7   7  18        2.78        7.42     20.15 o 
  -7   8  18       13.83       39.14     29.26 o 
  -6   8  18        3.91       -8.66     20.33 o 
  -5   8  18      343.42      303.34     37.06 o 
  -4   8  18       44.24       49.91     21.13 o 
  -3   8  18      900.62      980.21     57.17 o 
  -2   8  18      206.84      233.29     29.12 o 
  -1   8  18       55.01       61.10     18.91 o 
   0   8  18       50.19       37.09     17.80 o 
   1   8  18       54.60       54.75     17.14 o 
   2   8  18      205.52      200.78     21.24 o 
   3   8  18      904.76      871.76     43.10 o 
   4   8  18       46.53       26.76     40.42 o 
   5   8  18      348.02      362.67     39.37 o 
   6   8  18        4.57       -0.63     17.95 o 
   7   8  18       14.71       24.72     21.14 o 
  -7   9  18       93.17       94.57     28.89 o 
  -6   9  18       58.62       22.43     23.87 o 
  -5   9  18       17.14       28.18     34.87 o 
  -4   9  18      582.74      532.02     72.16 o 
  -3   9  18      227.49      210.05     68.44 o 
  -2   9  18      191.10      151.37     28.58 o 
  -1   9  18       26.93       22.92     15.49 o 
   0   9  18       53.09       78.53     19.61 o 
   1   9  18       28.22       46.53     18.37 o 
   2   9  18      194.19      238.87     92.04 o 
   3   9  18      231.94      237.31     59.88 o 
   4   9  18      580.18      583.89     46.65 o 
   5   9  18       17.43       26.73     20.66 o 
   6   9  18       59.97       47.06     26.00 o 
   7   9  18       90.92       79.68     26.34 o 
  -6  10  18      115.04       87.84     29.54 o 
  -5  10  18       19.38        6.35     19.78 o 
  -4  10  18       84.11      118.38     26.86 o 
  -3  10  18       90.80      106.34     37.99 o 
  -2  10  18      413.73      394.89     39.03 o 
  -1  10  18      111.39      112.96     22.29 o 
   0  10  18        2.80       15.04     17.97 o 
   1  10  18      112.57      129.50     24.13 o 
   2  10  18      404.38      519.78    105.62 o 
   3  10  18       90.36      113.60     25.76 o 
   4  10  18       87.23      116.74     26.31 o 
   5  10  18       17.42       42.50     23.73 o 
   6  10  18      114.06      187.27     34.64 o 
  -6  11  18       50.62       74.14     29.65 o 
  -5  11  18       37.67       34.82     27.89 o 
  -4  11  18      167.52      140.76     28.62 o 
  -3  11  18       22.17       23.23     19.76 o 
  -2  11  18      284.12      216.34     31.46 o 
  -1  11  18       73.34       93.26     23.74 o 
   0  11  18      100.59       73.23     22.17 o 
   1  11  18       72.59      119.30     24.07 o 
   2  11  18      288.91      259.41     33.77 o 
   3  11  18       23.66       10.78     27.59 o 
   4  11  18      177.23      203.90     32.91 o 
   5  11  18       37.25        5.09     34.89 o 
   6  11  18       52.67       37.86     22.36 o 
  -5  12  18      124.45      148.23     33.17 o 
  -4  12  18       59.93       49.37     24.35 o 
  -3  12  18      406.42      341.33     39.23 o 
  -2  12  18      170.73      168.23     29.57 o 
  -1  12  18       76.04       40.35     38.92 o 
   0  12  18       49.62       32.72     20.91 o 
   1  12  18       77.93       36.82     37.30 o 
   2  12  18      168.96      168.65     41.98 o 
   3  12  18      416.43      405.90     42.14 o 
   4  12  18       61.13       36.38     40.11 o 
   5  12  18      121.16      103.16     30.26 o 
  -5  13  18      124.20      204.00     36.68 o 
  -4  13  18      277.01      249.73     37.22 o 
  -3  13  18      146.49      131.46     28.65 o 
  -2  13  18      247.07      266.60     35.81 o 
  -1  13  18      216.51      211.42     41.98 o 
   0  13  18        3.58       28.25     21.74 o 
   1  13  18      216.46      202.93     36.41 o 
   2  13  18      249.09      218.81     33.11 o 
   3  13  18      147.35      102.60     27.89 o 
   4  13  18      274.70      234.57     37.75 o 
   5  13  18      121.80      128.56     35.31 o 
  -4  14  18       57.11       65.77     38.05 o 
  -3  14  18      221.55      187.36     38.14 o 
  -2  14  18       55.51       96.19     27.57 o 
  -1  14  18      135.67      155.60     30.44 o 
   0  14  18        4.13      -12.74     31.92 o 
   1  14  18      130.98      130.58     29.61 o 
   2  14  18       53.14       35.96     23.70 o 
   3  14  18      221.09      267.71     38.06 o 
   4  14  18       57.20       38.22     30.47 o 
  -3  15  18        3.03        3.22     21.93 o 
  -2  15  18       23.64        9.08     23.57 o 
  -1  15  18       34.10       28.90     24.19 o 
   0  15  18        0.82       33.97     23.07 o 
   1  15  18       33.40       42.57     24.97 o 
   2  15  18       23.18       -7.63     35.32 o 
   3  15  18        3.26      -14.19     23.28 o 
  -2  16  18       60.22       86.88     29.39 o 
  -1  16  18       37.31       64.22     29.23 o 
   0  16  18      331.79      370.79     45.94 o 
   1  16  18       37.47       40.23     25.70 o 
   2  16  18       58.10      102.81     32.65 o 
   1   0  19      370.32      411.53     21.74 o 
   2   0  19        8.70       -8.22      8.22 o 
   3   0  19     1090.71     1011.12     35.75 o 
   4   0  19     1299.18     1175.06     72.77 o 
   5   0  19       27.91       28.69     14.40 o 
   6   0  19       10.20       22.75     20.58 o 
   7   0  19      431.41      402.08     44.14 o 
   8   0  19        4.07      -23.21     23.21 o 
  -8   1  19       78.15       86.46     32.01 o 
  -7   1  19       16.17      -19.65     20.34 o 
  -6   1  19       37.30       29.60     20.45 o 
  -5   1  19      347.02      283.13     33.13 o 
  -4   1  19       39.35       38.48     13.29 o 
  -3   1  19      125.20      114.50     13.79 o 
  -2   1  19      993.68      948.63     33.43 o 
  -1   1  19      247.98      224.45     25.09 o 
   0   1  19      268.18      309.93     18.91 o 
   1   1  19      259.52      237.27     17.31 o 
   2   1  19      990.24      935.95     33.67 o 
   3   1  19      135.32      149.06     15.16 o 
   4   1  19       38.01       49.31     12.65 o 
   5   1  19      338.44      332.10     26.60 o 
   6   1  19       37.50       40.68     17.00 o 
   7   1  19       15.93       -5.95     22.40 o 
   8   1  19       76.26       21.28     27.67 o 
  -8   2  19        5.75        2.30     26.80 o 
  -7   2  19       81.41       73.65     26.86 o 
  -6   2  19       52.45       41.02     20.88 o 
  -5   2  19       52.31       40.08     18.80 o 
  -4   2  19       88.26       82.37     20.80 o 
  -3   2  19      163.24      213.53     26.60 o 
  -2   2  19     1455.98     1322.06     42.96 o 
  -1   2  19      926.87      917.63     32.17 o 
   0   2  19      444.93      454.55     30.32 o 
   1   2  19      915.19      843.82     31.74 o 
   2   2  19     1463.81     1429.35     44.65 o 
   3   2  19      160.07      203.46     21.44 o 
   4   2  19       85.87       92.24     16.49 o 
   5   2  19       50.36       36.99     13.00 o 
   6   2  19       47.00       45.47     17.74 o 
   7   2  19       82.00       77.47     21.63 o 
   8   2  19        6.22       11.47     24.54 o 
  -8   3  19       34.31       55.62     47.91 o 
  -7   3  19       68.41       28.95     51.75 o 
  -6   3  19      281.87      271.73     57.84 o 
  -5   3  19      469.07      333.33     37.31 o 
  -4   3  19     1050.10     1086.47     75.57 o 
  -3   3  19      769.20      745.48     46.68 o 
  -2   3  19      718.44      681.86     36.74 o 
  -1   3  19      527.13      570.94     28.16 o 
   0   3  19      421.31      385.12     20.78 o 
   1   3  19      527.46      533.13     25.15 o 
   2   3  19      714.82      670.08     30.60 o 
   3   3  19      769.75      711.65     30.46 o 
   4   3  19     1053.33     1061.50     39.23 o 
   5   3  19      465.45      448.13     28.06 o 
   6   3  19      287.80      343.67     52.49 o 
   7   3  19       69.21       62.05     21.47 o 
   8   3  19       34.92       52.91     23.83 o 
  -8   4  19       11.51       24.96     39.57 o 
  -7   4  19        3.29       18.55     41.04 o 
  -6   4  19      165.55      130.99     27.52 o 
  -5   4  19        8.94      -20.85     20.85 o 
  -4   4  19      212.91      174.53     26.31 o 
  -3   4  19      165.56      137.96     23.19 o 
  -2   4  19      172.91      204.84     26.20 o 
  -1   4  19      648.32      636.01     32.77 o 
   0   4  19      529.77      593.65     42.01 o 
   1   4  19      651.10      668.93     27.83 o 
   2   4  19      168.96      136.31     14.72 o 
   3   4  19      167.32      163.05     16.10 o 
   4   4  19      207.01      234.09     20.01 o 
   5   4  19        9.34       -7.15     13.46 o 
   6   4  19      161.13      178.13     20.61 o 
   7   4  19        3.37        9.59     18.28 o 
   8   4  19       11.79       28.22     40.29 o 
  -7   5  19      121.73      139.00     42.56 o 
  -6   5  19      119.30      119.28     28.43 o 
  -5   5  19      155.54      169.57     29.54 o 
  -4   5  19      983.95     1080.23     59.84 o 
  -3   5  19      600.27      615.40    106.92 o 
  -2   5  19       38.41       51.33     18.57 o 
  -1   5  19       96.08      103.48     15.54 o 
   0   5  19      294.01      293.36     30.58 o 
   1   5  19       91.49       90.06     15.31 o 
   2   5  19       39.03       12.50     12.02 o 
   3   5  19      600.17      650.01     29.70 o 
   4   5  19      987.28      997.74     38.68 o 
   5   5  19      160.43      102.76     16.68 o 
   6   5  19      124.69      131.72     19.05 o 
   7   5  19      122.59      112.07     26.95 o 
  -7   6  19       57.67       88.41     29.56 o 
  -6   6  19       66.82       50.55     59.70 o 
  -5   6  19       54.16       44.12     21.47 o 
  -4   6  19      203.96      248.13     32.18 o 
  -3   6  19       97.77       78.34     36.99 o 
  -2   6  19      715.03      703.43     47.32 o 
  -1   6  19      286.37      331.23     62.11 o 
   0   6  19      151.83      153.31     27.71 o 
   1   6  19      294.59      355.50     29.75 o 
   2   6  19      709.91      708.96     36.28 o 
   3   6  19       99.03      129.47     15.32 o 
   4   6  19      209.95      285.77     30.94 o 
   5   6  19       53.00       76.35     16.11 o 
   6   6  19       66.92       50.45     16.50 o 
   7   6  19       58.55       89.21     29.95 o 
  -7   7  19       90.26      123.06     30.87 o 
  -6   7  19       21.73       43.10     24.47 o 
  -5   7  19       54.50       41.91     28.56 o 
  -4   7  19       73.59       66.51     22.84 o 
  -3   7  19      156.32      131.09     25.69 o 
  -2   7  19      316.14      331.01     75.78 o 
  -1   7  19      749.64      638.45    134.66 o 
   0   7  19      351.66      351.16     33.85 o 
   1   7  19      768.93      856.13     38.62 o 
   2   7  19      310.75      325.77     42.30 o 
   3   7  19      160.80      166.47     21.08 o 
   4   7  19       71.25       61.89     17.55 o 
   5   7  19       57.01       31.19     18.70 o 
   6   7  19       21.32       44.13     19.66 o 
   7   7  19       87.12       65.05     24.76 o 
  -7   8  19      149.95      181.85     37.71 o 
  -6   8  19       35.01       49.72     24.79 o 
  -5   8  19      104.22       82.42     24.01 o 
  -4   8  19       51.94       57.55     22.45 o 
  -3   8  19      374.02      306.21     42.28 o 
  -2   8  19      187.79      192.14     33.26 o 
  -1   8  19      189.47      187.34     26.61 o 
   0   8  19     1302.35     1431.26     70.16 o 
   1   8  19      191.00      165.24     19.69 o 
   2   8  19      182.85      163.78     20.42 o 
   3   8  19      386.74      393.68     29.65 o 
   4   8  19       47.49       47.03     16.64 o 
   5   8  19      104.35      118.33     26.96 o 
   6   8  19       35.55       64.88     27.30 o 
   7   8  19      152.35      187.27     28.93 o 
  -6   9  19      142.37      149.19     31.19 o 
  -5   9  19       89.19       73.94     25.17 o 
  -4   9  19       68.63       87.77     24.29 o 
  -3   9  19       34.86       28.92     20.85 o 
  -2   9  19      742.91      668.02     49.43 o 
  -1   9  19      301.54      298.44     78.62 o 
   0   9  19       30.26       54.85     18.83 o 
   1   9  19      307.34      329.73     34.47 o 
   2   9  19      753.56      681.48     49.60 o 
   3   9  19       30.89       47.68     25.38 o 
   4   9  19       65.84       90.53     23.49 o 
   5   9  19       90.06       76.68     31.40 o 
   6   9  19      141.06      179.31     34.98 o 
  -6  10  19       17.17       -1.91     24.32 o 
  -5  10  19       14.65        9.32     23.35 o 
  -4  10  19      200.24      172.25     28.98 o 
  -3  10  19      295.39      283.71     35.93 o 
  -2  10  19       47.05       82.21     41.74 o 
  -1  10  19      123.15      123.92     25.32 o 
   0  10  19       57.35       40.42     19.28 o 
   1  10  19      127.48       72.47     21.36 o 
   2  10  19       53.17       68.01     22.43 o 
   3  10  19      294.54      297.17     43.21 o 
   4  10  19      197.64      169.82     41.46 o 
   5  10  19       15.39       25.57     23.69 o 
   6  10  19       17.37       -7.93     22.31 o 
  -5  11  19      134.30      147.33     33.52 o 
  -4  11  19      116.64      159.63     30.88 o 
  -3  11  19      152.95      193.78     31.80 o 
  -2  11  19      570.31      439.52     43.27 o 
  -1  11  19      294.72      254.05     55.95 o 
   0  11  19       91.39       89.61     36.34 o 
   1  11  19      295.91      339.15     38.25 o 
   2  11  19      570.00      575.76     90.37 o 
   3  11  19      151.42      164.89     29.56 o 
   4  11  19      117.61      150.95     31.33 o 
   5  11  19      133.77      157.29     47.09 o 
  -5  12  19       56.35       17.01     25.81 o 
  -4  12  19       35.73       27.82     24.18 o 
  -3  12  19       80.61      102.13     26.88 o 
  -2  12  19       26.90       26.54     21.56 o 
  -1  12  19      143.44      103.37     38.96 o 
   0  12  19      905.57      865.94     58.27 o 
   1  12  19      150.11      134.27     42.56 o 
   2  12  19       26.46       42.38     22.75 o 
   3  12  19       80.16       64.52     23.71 o 
   4  12  19       35.22       32.83     34.85 o 
   5  12  19       55.94      107.05     34.95 o 
  -4  13  19       33.11       45.24     26.18 o 
  -3  13  19       48.18       52.98     29.36 o 
  -2  13  19       89.39      134.59     29.41 o 
  -1  13  19       78.17       95.11     27.47 o 
   0  13  19       47.63       49.26     24.25 o 
   1  13  19       74.97       85.68     26.88 o 
   2  13  19       88.18      147.75     29.35 o 
   3  13  19       46.98       59.32     25.82 o 
   4  13  19       34.00       31.56     40.52 o 
  -3  14  19        5.60      -21.85     23.10 o 
  -2  14  19      119.78       92.22     38.57 o 
  -1  14  19      337.04      364.52     42.47 o 
   0  14  19       37.80       69.09     25.33 o 
   1  14  19      346.10      264.29     38.41 o 
   2  14  19      115.24      114.43     28.44 o 
   3  14  19        5.39       10.46     23.26 o 
  -2  15  19       51.87      108.95     30.82 o 
  -1  15  19       28.22       -9.79     24.46 o 
   0  15  19       48.43       69.67     25.92 o 
   1  15  19       27.95       44.87     24.80 o 
   2  15  19       54.53      150.55     76.61 o 
   0   0  20      323.50      277.78     26.75 o 
   1   0  20     1461.44     1481.21     56.45 o 
   2   0  20      577.39      590.46     29.06 o 
   3   0  20       26.94       16.77     10.64 o 
   4   0  20       66.13      114.83     17.85 o 
   5   0  20      167.33      157.59     56.73 o 
   6   0  20       45.97       48.24     32.59 o 
   7   0  20      375.30      399.17     45.06 o 
  -7   1  20      157.06      192.76     34.73 o 
  -6   1  20      329.54      318.57     39.11 o 
  -5   1  20      149.18      162.18     28.77 o 
  -4   1  20      104.16      110.26     22.91 o 
  -3   1  20      138.52      185.31     19.65 o 
  -2   1  20       52.65       20.68     10.97 o 
  -1   1  20     1211.61     1181.85     39.82 o 
   0   1  20      253.94      230.44     22.61 o 
   1   1  20     1205.08     1224.46     40.37 o 
   2   1  20       49.08       68.06     17.13 o 
   3   1  20      135.05      169.61     16.37 o 
   4   1  20      104.04      134.52     15.74 o 
   5   1  20      151.40      156.53     21.54 o 
   6   1  20      329.00      341.77     39.43 o 
   7   1  20      153.70      181.70     34.49 o 
  -7   2  20       40.16       30.64     26.76 o 
  -6   2  20       49.37       63.56     24.99 o 
  -5   2  20      103.20       87.12     41.02 o 
  -4   2  20       63.20       53.90     46.42 o 
  -3   2  20       89.04       97.41     21.87 o 
  -2   2  20      891.07      861.50     32.48 o 
  -1   2  20      500.72      578.10     25.70 o 
   0   2  20       89.62       95.49     15.46 o 
   1   2  20      508.60      497.51     30.42 o 
   2   2  20      872.28      869.86     32.87 o 
   3   2  20       95.38      129.35     15.45 o 
   4   2  20       63.72       51.23     13.08 o 
   5   2  20      103.31       78.25     17.71 o 
   6   2  20       47.99       62.88     19.18 o 
   7   2  20       39.09       42.43     26.37 o 
  -7   3  20       17.81       41.02     24.75 o 
  -6   3  20       25.42       22.84     24.21 o 
  -5   3  20      221.48      323.09     40.11 o 
  -4   3  20       24.10       -2.03     16.90 o 
  -3   3  20      114.35      150.27     24.33 o 
  -2   3  20      209.82      257.34     30.56 o 
  -1   3  20       89.29       86.40     19.26 o 
   0   3  20      146.48      168.93     15.45 o 
   1   3  20       90.42       67.86     12.27 o 
   2   3  20      210.33      253.97     19.21 o 
   3   3  20      113.31      107.76     16.03 o 
   4   3  20       25.69       30.01     16.60 o 
   5   3  20      222.57      255.01     22.00 o 
   6   3  20       25.79       24.58     17.66 o 
   7   3  20       15.96       18.17     20.70 o 
  -7   4  20      134.92      114.97     34.61 o 
  -6   4  20       64.07       28.25     25.98 o 
  -5   4  20       21.19       43.07     21.30 o 
  -4   4  20      206.25      192.20     28.60 o 
  -3   4  20        2.16       -0.49     39.18 o 
  -2   4  20      186.36      212.29     44.01 o 
  -1   4  20      138.89      156.35     26.07 o 
   0   4  20     1901.40     1776.01     62.51 o 
   1   4  20      143.98      158.55     15.81 o 
   2   4  20      190.20      141.63     15.59 o 
   3   4  20        2.10        6.56      9.99 o 
   4   4  20      206.22      190.82     19.00 o 
   5   4  20       20.89       11.88     17.50 o 
   6   4  20       62.28       64.35     19.76 o 
   7   4  20      135.15      171.09     26.95 o 
  -7   5  20       23.04      -10.03     25.96 o 
  -6   5  20       79.94       62.91     25.70 o 
  -5   5  20      298.82      302.96     35.90 o 
  -4   5  20       45.00       15.52     18.96 o 
  -3   5  20      506.99      575.95     43.74 o 
  -2   5  20       99.11       88.73     21.76 o 
  -1   5  20      178.13      237.07     79.84 o 
   0   5  20      166.29      165.32     30.13 o 
   1   5  20      181.63      203.01     26.51 o 
   2   5  20      105.09       61.20     14.96 o 
   3   5  20      513.82      465.17     26.21 o 
   4   5  20       42.56       49.28     13.90 o 
   5   5  20      298.74      297.81     24.30 o 
   6   5  20       75.62       76.85     19.21 o 
   7   5  20       21.46       16.09     20.60 o 
  -7   6  20       59.42       70.37     28.63 o 
  -6   6  20       17.49        8.01     45.27 o 
  -5   6  20      375.35      375.41     54.85 o 
  -4   6  20       61.06       35.32     22.73 o 
  -3   6  20      440.64      458.79     41.55 o 
  -2   6  20       69.69       65.04     21.19 o 
  -1   6  20      531.96      546.86     41.97 o 
   0   6  20      406.74      365.44     25.81 o 
   1   6  20      540.36      571.24     47.14 o 
   2   6  20       70.32       92.38     19.58 o 
   3   6  20      439.78      522.61     32.53 o 
   4   6  20       62.25       52.31     14.19 o 
   5   6  20      370.98      431.34     43.19 o 
   6   6  20       16.61        0.36     15.72 o 
   7   6  20       60.08       40.38     28.19 o 
  -7   7  20       97.07      165.31     34.36 o 
  -6   7  20       89.02      103.05     29.54 o 
  -5   7  20       48.51       43.85     30.01 o 
  -4   7  20       94.24      136.24     26.65 o 
  -3   7  20      164.43      121.34     25.87 o 
  -2   7  20      245.03      266.69     51.34 o 
  -1   7  20       56.27       70.44     20.78 o 
   0   7  20      354.43      312.50     73.10 o 
   1   7  20       55.09       85.30     16.72 o 
   2   7  20      245.94      255.50     24.35 o 
   3   7  20      164.31      159.03     23.13 o 
   4   7  20       89.36      104.12     32.47 o 
   5   7  20       44.89       75.54     20.62 o 
   6   7  20       90.87      109.41     24.63 o 
   7   7  20      100.18       95.55     73.66 o 
  -6   8  20      124.40      113.08     36.80 o 
  -5   8  20       80.66       80.23     27.58 o 
  -4   8  20      178.30      173.00     29.72 o 
  -3   8  20      118.11      121.11     26.18 o 
  -2   8  20      136.18      161.67     27.71 o 
  -1   8  20       78.86       93.78     28.91 o 
   0   8  20       81.57       82.55     21.39 o 
   1   8  20       78.98       63.42     16.01 o 
   2   8  20      136.94      162.23     21.52 o 
   3   8  20      119.44      135.91     20.93 o 
   4   8  20      174.92      153.60     26.79 o 
   5   8  20       83.12       79.76     24.82 o 
   6   8  20      126.61      215.48     82.46 o 
  -6   9  20      156.73      251.19     38.72 o 
  -5   9  20      210.74      232.84     35.88 o 
  -4   9  20       54.30       48.92     24.82 o 
  -3   9  20      176.73      139.55     27.57 o 
  -2   9  20      215.38      233.40     32.67 o 
  -1   9  20      256.16      268.56     34.00 o 
   0   9  20       77.67       69.01     21.98 o 
   1   9  20      255.36      209.47     30.47 o 
   2   9  20      211.66      248.53     25.20 o 
   3   9  20      172.45      168.22     29.28 o 
   4   9  20       56.02      113.24     27.86 o 
   5   9  20      210.21      198.29     71.62 o 
   6   9  20      156.97      200.31     37.09 o 
  -5  10  20       59.59      164.41     79.64 o 
  -4  10  20      137.06       72.17     32.42 o 
  -3  10  20       53.97       66.33     28.84 o 
  -2  10  20      434.74      390.63     40.71 o 
  -1  10  20      335.54      326.40     54.11 o 
   0  10  20       86.44      149.95     27.70 o 
   1  10  20      334.91      312.38     36.29 o 
   2  10  20      437.65      426.87     89.18 o 
   3  10  20       51.08       49.62     22.83 o 
   4  10  20      140.94      110.74     27.99 o 
   5  10  20       59.04       85.55     28.66 o 
  -5  11  20       23.57       24.03     27.65 o 
  -4  11  20       73.57      126.05     30.35 o 
  -3  11  20       12.18       69.13     25.30 o 
  -2  11  20      428.66      412.34     42.78 o 
  -1  11  20      119.29      123.48     26.92 o 
   0  11  20       40.28       23.93     21.09 o 
   1  11  20      119.79      124.59     45.68 o 
   2  11  20      428.35      469.99     44.54 o 
   3  11  20       12.34       23.94     23.55 o 
   4  11  20       74.55       56.28     28.91 o 
   5  11  20       24.71       52.86     28.23 o 
  -4  12  20        0.29       28.56     25.00 o 
  -3  12  20       42.81       72.03     25.89 o 
  -2  12  20      156.19      104.78     27.45 o 
  -1  12  20      225.48      215.83     32.99 o 
   0  12  20      180.70      164.65     31.61 o 
   1  12  20      222.66      200.08     32.54 o 
   2  12  20      160.79      175.89     60.40 o 
   3  12  20       41.84       48.19     27.83 o 
   4  12  20        0.66       11.50     32.70 o 
  -4  13  20       36.86       56.63     28.98 o 
  -3  13  20      161.21      144.56     32.16 o 
  -2  13  20       73.83       59.90     27.06 o 
  -1  13  20       18.72       28.35     24.39 o 
   0  13  20        6.66       27.85     24.26 o 
   1  13  20       18.35       26.59     22.36 o 
   2  13  20       74.57       45.53     28.09 o 
   3  13  20      161.64      136.85     33.43 o 
   4  13  20       36.97       62.91     30.60 o 
  -3  14  20       39.52       75.94     29.43 o 
  -2  14  20       82.06      142.88     40.68 o 
  -1  14  20       47.19       58.23     26.29 o 
   0  14  20       18.98       29.14     23.94 o 
   1  14  20       46.93       41.72     27.06 o 
   2  14  20       82.15      116.10     31.61 o 
   3  14  20       41.22       51.84     27.58 o 
  -1  15  20       94.97       65.84     30.33 o 
   0  15  20      676.84      666.78     58.09 o 
   1  15  20       96.55       94.90     34.91 o 
   1   0  21        7.12       18.16      9.77 o 
   2   0  21        7.51       11.29     10.49 o 
   3   0  21      129.02      111.18     20.33 o 
   4   0  21      179.34      141.88     26.12 o 
   5   0  21        1.50        4.21     19.44 o 
   6   0  21       11.94       23.03     23.01 o 
   7   0  21       34.21       57.08     26.38 o 
  -7   1  21       68.17       79.56     29.55 o 
  -6   1  21      330.28      340.33     40.30 o 
  -5   1  21      141.70      173.63     31.27 o 
  -4   1  21      151.79       80.64     22.88 o 
  -3   1  21      718.70      770.53     48.73 o 
  -2   1  21      389.25      431.83     27.86 o 
  -1   1  21      191.02      186.56     17.04 o 
   0   1  21       91.95       87.89     13.27 o 
   1   1  21      179.07      178.37     23.83 o 
   2   1  21      388.72      395.67     27.04 o 
   3   1  21      712.26      682.77     31.08 o 
   4   1  21      156.09      144.23     19.66 o 
   5   1  21      140.40      168.54     22.73 o 
   6   1  21      329.37      309.39     74.29 o 
   7   1  21       67.37       76.54     29.34 o 
  -7   2  21      179.86      208.28     65.60 o 
  -6   2  21       86.75       95.61     27.83 o 
  -5   2  21      519.26      513.06     99.25 o 
  -4   2  21      255.21      315.16     55.61 o 
  -3   2  21      195.39      229.78     29.36 o 
  -2   2  21      354.51      381.65     39.34 o 
  -1   2  21      205.77      204.20     17.66 o 
   0   2  21       38.09       34.82     11.10 o 
   1   2  21      213.71      238.75     18.86 o 
   2   2  21      354.48      395.86     23.54 o 
   3   2  21      194.42      186.63     18.08 o 
   4   2  21      255.21      297.27     23.66 o 
   5   2  21      518.13      496.72     69.28 o 
   6   2  21       86.46      118.75     31.09 o 
   7   2  21      177.57      251.93     38.81 o 
  -7   3  21      197.79      313.00     42.75 o 
  -6   3  21      107.00       90.44     28.75 o 
  -5   3  21      187.77      231.33     32.74 o 
  -4   3  21      115.32      131.81     27.26 o 
  -3   3  21       90.43      122.25     24.60 o 
  -2   3  21      405.72      414.95     57.49 o 
  -1   3  21      215.65      225.40     28.54 o 
   0   3  21      168.98      217.67     23.92 o 
   1   3  21      209.90      198.76     27.57 o 
   2   3  21      388.22      358.90     23.22 o 
   3   3  21       97.88       92.30     14.27 o 
   4   3  21      112.36      138.01     17.54 o 
   5   3  21      189.73      185.25     24.37 o 
   6   3  21      103.64      154.25     24.36 o 
   7   3  21      202.41      250.44     39.75 o 
  -7   4  21      249.52      205.25     39.29 o 
  -6   4  21       41.26       67.22     28.47 o 
  -5   4  21       97.70      135.80     28.60 o 
  -4   4  21      496.23      516.89     45.02 o 
  -3   4  21       56.70       47.86     18.92 o 
  -2   4  21      200.57      206.68     28.24 o 
  -1   4  21      859.42      797.58     51.07 o 
   0   4  21       65.39       61.16     14.84 o 
   1   4  21      861.48      898.04     40.57 o 
   2   4  21      204.18      195.85     18.03 o 
   3   4  21       59.20       32.11     12.11 o 
   4   4  21      495.61      548.84     29.57 o 
   5   4  21       96.54      121.08     18.37 o 
   6   4  21       41.85       83.23     20.90 o 
   7   4  21      247.75      231.80     30.15 o 
  -7   5  21        9.70       19.21     28.52 o 
  -6   5  21       19.32      -11.62     23.46 o 
  -5   5  21       78.64      103.45     27.61 o 
  -4   5  21      129.91      179.50     64.12 o 
  -3   5  21      156.79      192.02     29.14 o 
  -2   5  21       75.30       83.82     21.95 o 
  -1   5  21      281.64      343.66     34.97 o 
   0   5  21      193.43      209.75     33.08 o 
   1   5  21      284.41      314.46     25.98 o 
   2   5  21       72.93       34.78     14.88 o 
   3   5  21      157.71      189.10     18.72 o 
   4   5  21      130.48      171.70     18.78 o 
   5   5  21       76.84       57.27     16.26 o 
   6   5  21       18.93       28.39     20.34 o 
   7   5  21        9.78        1.55     21.66 o 
  -6   6  21       10.34        4.20     35.71 o 
  -5   6  21       34.24        8.85     21.11 o 
  -4   6  21      166.76      174.60     29.80 o 
  -3   6  21        2.12       16.48     18.35 o 
  -2   6  21      185.41      215.06     36.28 o 
  -1   6  21      148.49      219.97     30.00 o 
   0   6  21        0.31       -3.31     15.67 o 
   1   6  21      152.73      179.44     35.58 o 
   2   6  21      177.35      176.49     21.73 o 
   3   6  21        2.25        6.10     13.71 o 
   4   6  21      166.63      194.20     24.29 o 
   5   6  21       38.09       70.73     17.75 o 
   6   6  21       10.81       25.04     18.17 o 
  -6   7  21       55.84       65.30     30.42 o 
  -5   7  21       92.96      112.05     29.48 o 
  -4   7  21      128.81      152.00     30.01 o 
  -3   7  21       58.02       42.85     22.22 o 
  -2   7  21      221.16      216.97     30.97 o 
  -1   7  21      230.02      312.84     35.30 o 
   0   7  21      174.85      210.35     28.98 o 
   1   7  21      241.97      284.43     25.25 o 
   2   7  21      217.33      216.31     23.83 o 
   3   7  21       61.08       60.14     17.43 o 
   4   7  21      131.23      203.62     25.37 o 
   5   7  21       92.00       79.94     21.41 o 
   6   7  21       54.01       56.54     26.76 o 
  -6   8  21       79.79      110.78     50.32 o 
  -5   8  21      128.50      172.42     33.17 o 
  -4   8  21       18.95       35.05     26.37 o 
  -3   8  21       87.42       66.11     30.58 o 
  -2   8  21       33.39       31.19     20.80 o 
  -1   8  21      231.27      296.65     35.20 o 
   0   8  21      122.62      118.47     25.10 o 
   1   8  21      245.35      345.82     43.62 o 
   2   8  21       31.90       34.05     20.92 o 
   3   8  21       88.65       90.57     22.74 o 
   4   8  21       19.06       13.29     18.03 o 
   5   8  21      129.40      162.70     39.03 o 
   6   8  21       83.42       97.71     31.08 o 
  -5   9  21       58.08       49.12     26.66 o 
  -4   9  21        9.83       37.62     23.93 o 
  -3   9  21       56.96       71.56     24.48 o 
  -2   9  21      171.01      204.87     32.65 o 
  -1   9  21       18.42      -16.53     16.53 o 
   0   9  21      104.12      118.66     27.70 o 
   1   9  21       20.97       29.01     20.44 o 
   2   9  21      172.15      263.12     88.81 o 
   3   9  21       54.76       37.38     26.31 o 
   4   9  21       10.12       47.91     25.00 o 
   5   9  21       56.90       71.44     27.69 o 
  -5  10  21       43.44       45.38     28.44 o 
  -4  10  21       51.86       64.12     27.20 o 
  -3  10  21       94.79      118.90     29.43 o 
  -2  10  21      388.62      426.23     42.96 o 
  -1  10  21       56.87       62.07     55.65 o 
   0  10  21       57.45       30.02     21.65 o 
   1  10  21       53.58       25.08     21.53 o 
   2  10  21      390.49      408.81     53.77 o 
   3  10  21       97.68      101.97     28.38 o 
   4  10  21       52.68       48.98     38.90 o 
   5  10  21       41.86       34.11     26.64 o 
  -4  11  21        3.20       -1.67     23.25 o 
  -3  11  21       71.46      105.11     48.43 o 
  -2  11  21       55.62       36.27     24.98 o 
  -1  11  21      103.31      116.81     27.75 o 
   0  11  21      250.61      253.39     42.15 o 
   1  11  21      102.77      124.08     27.49 o 
   2  11  21       55.82       31.24     30.88 o 
   3  11  21       73.94      137.62     59.79 o 
   4  11  21        2.67      -15.87     48.52 o 
  -4  12  21       32.19       59.43     30.60 o 
  -3  12  21       54.47      137.69     31.80 o 
  -2  12  21      236.04      224.70     56.89 o 
  -1  12  21      242.12      207.87     35.52 o 
   0  12  21      207.74      207.13     34.69 o 
   1  12  21      241.78      226.16     36.74 o 
   2  12  21      240.08      274.13     39.55 o 
   3  12  21       52.74       75.90     33.00 o 
   4  12  21       33.09        5.62     26.28 o 
  -3  13  21       88.63      100.63     34.15 o 
  -2  13  21       15.03        1.29     23.44 o 
  -1  13  21      118.01      108.31     43.64 o 
   0  13  21      559.10      509.73     50.38 o 
   1  13  21      114.42      123.24     31.94 o 
   2  13  21       14.54       30.60     26.48 o 
   3  13  21       93.52      106.72     31.95 o 
  -1  14  21      123.64      134.54     33.83 o 
   0  14  21       42.68       56.88     27.42 o 
   1  14  21      127.38       98.35     30.54 o 
   0   0  22      933.64      850.46     55.50 o 
   1   0  22      333.69      296.74     21.21 o 
   2   0  22       86.18      110.92     15.11 o 
   3   0  22       71.51       82.55     29.97 o 
   4   0  22       55.51       44.95     24.68 o 
   5   0  22      105.08      112.99     26.46 o 
   6   0  22      133.80      144.07     31.99 o 
   7   0  22      135.75      151.98     35.24 o 
  -7   1  22       59.00      103.43     36.28 o 
  -6   1  22      130.01      152.32     32.55 o 
  -5   1  22      399.81      424.91     42.36 o 
  -4   1  22       53.06       87.33     24.45 o 
  -3   1  22       12.71       31.04     19.47 o 
  -2   1  22       41.01       55.69     16.05 o 
  -1   1  22      207.11      191.13     17.65 o 
   0   1  22      481.57      486.32     25.66 o 
   1   1  22      217.32      202.08     18.18 o 
   2   1  22       42.23       32.76     12.08 o 
   3   1  22       12.15       22.94     13.80 o 
   4   1  22       52.18       61.82     25.05 o 
   5   1  22      399.89      322.82     71.34 o 
   6   1  22      133.99      135.31     31.73 o 
   7   1  22       57.41       65.73     38.23 o 
  -7   2  22       10.44       10.62     39.18 o 
  -6   2  22      173.94      221.23     35.26 o 
  -5   2  22      104.05      105.66     27.90 o 
  -4   2  22       47.26       27.44     20.96 o 
  -3   2  22      100.13       92.63     23.95 o 
  -2   2  22        0.62      -16.52     16.52 o 
  -1   2  22       68.48       57.90     15.28 o 
   0   2  22       13.34        5.51     10.96 o 
   1   2  22       75.71       89.16     24.84 o 
   2   2  22        0.26       11.63     14.13 o 
   3   2  22      100.61      125.03     16.78 o 
   4   2  22       43.58       52.46     16.88 o 
   5   2  22      105.74       96.00     35.57 o 
   6   2  22      171.26      200.61     51.47 o 
   7   2  22       11.34       34.85     41.26 o 
  -6   3  22       52.46       36.51     26.46 o 
  -5   3  22      136.13      114.25     28.62 o 
  -4   3  22      199.34      231.97     36.32 o 
  -3   3  22       56.00       48.25     20.47 o 
  -2   3  22      290.94      373.37     36.86 o 
  -1   3  22       58.50       78.66     18.86 o 
   0   3  22       20.25        5.15     12.76 o 
   1   3  22       53.07       64.65     21.88 o 
   2   3  22      287.60      346.53     23.49 o 
   3   3  22       52.46       72.89     14.77 o 
   4   3  22      203.27      174.73     19.73 o 
   5   3  22      140.91      138.33     29.48 o 
   6   3  22       52.59       20.22     24.23 o 
  -6   4  22       66.18      110.82     32.09 o 
  -5   4  22       46.83       81.60     26.18 o 
  -4   4  22        7.04       12.25     19.16 o 
  -3   4  22      395.14      420.18     72.58 o 
  -2   4  22        3.32       -1.48     18.33 o 
  -1   4  22      531.16      557.10     43.58 o 
   0   4  22        6.27        5.98     12.45 o 
   1   4  22      534.08      579.70     44.30 o 
   2   4  22        2.94       10.09     20.61 o 
   3   4  22      396.48      400.69     35.13 o 
   4   4  22        8.39       30.78     14.59 o 
   5   4  22       47.22       38.86     18.47 o 
   6   4  22       67.81       99.45     24.32 o 
  -6   5  22       98.94      102.20     42.52 o 
  -5   5  22       83.61       98.46     28.99 o 
  -4   5  22      150.34      173.54     41.56 o 
  -3   5  22       86.67       61.69     35.89 o 
  -2   5  22      185.90      138.68     25.43 o 
  -1   5  22       34.95       66.66     20.98 o 
   0   5  22        0.07       18.89     13.56 o 
   1   5  22       36.90       45.32     15.67 o 
   2   5  22      188.08      193.63     22.70 o 
   3   5  22       83.64       79.52     17.82 o 
   4   5  22      150.47      175.32     23.69 o 
   5   5  22       83.72       90.68     22.98 o 
   6   5  22       99.39      117.72     25.11 o 
  -6   6  22      321.58      382.78     46.27 o 
  -5   6  22       84.25       56.46     27.00 o 
  -4   6  22      140.00      173.85     30.77 o 
  -3   6  22       39.22       32.81     19.21 o 
  -2   6  22      246.51      211.38     31.34 o 
  -1   6  22      209.50      174.08     27.59 o 
   0   6  22       86.56       81.22     25.72 o 
   1   6  22      213.96      172.39     32.09 o 
   2   6  22      240.63      268.67     32.49 o 
   3   6  22       38.76       44.91     16.63 o 
   4   6  22      141.67      179.77     28.61 o 
   5   6  22       86.01      115.57     23.02 o 
   6   6  22      318.81      362.51     44.10 o 
  -6   7  22       21.72       52.48     34.69 o 
  -5   7  22      164.18      124.96     39.29 o 
  -4   7  22      164.63      184.02     39.83 o 
  -3   7  22       91.80       61.62     47.91 o 
  -2   7  22       27.18       29.06     19.61 o 
  -1   7  22       62.59       86.57     24.50 o 
   0   7  22      170.44      231.40     31.98 o 
   1   7  22       58.34       61.75     41.13 o 
   2   7  22       29.44       32.20     15.99 o 
   3   7  22       91.04       84.12     18.68 o 
   4   7  22      169.32      186.61     30.21 o 
   5   7  22      160.13      129.29     25.02 o 
   6   7  22       20.81        3.74     27.89 o 
  -5   8  22      171.36      213.91     36.98 o 
  -4   8  22      180.07      164.48     32.51 o 
  -3   8  22      294.41      353.28     41.09 o 
  -2   8  22       78.26      123.56     26.92 o 
  -1   8  22        7.95       -5.68     18.16 o 
   0   8  22      304.72      313.77     36.47 o 
   1   8  22        8.53      -13.31     17.64 o 
   2   8  22       75.61      136.65     48.09 o 
   3   8  22      288.09      409.78     32.83 o 
   4   8  22      182.32      216.62     27.13 o 
   5   8  22      170.40      183.63     35.14 o 
  -5   9  22      147.37      173.07     46.09 o 
  -4   9  22      378.38      425.12     46.92 o 
  -3   9  22      162.95      160.36     33.07 o 
  -2   9  22       13.48       10.09     20.80 o 
  -1   9  22        6.69       18.78     24.36 o 
   0   9  22      413.22      433.90     48.98 o 
   1   9  22        6.50       12.68     21.02 o 
   2   9  22       14.24       26.18     28.80 o 
   3   9  22      169.01      190.68     33.08 o 
   4   9  22      383.59      505.22     64.82 o 
   5   9  22      146.35      154.88     33.82 o 
  -4  10  22      133.37      117.24     30.24 o 
  -3  10  22       40.94       44.54     26.38 o 
  -2  10  22       40.84       27.21     25.08 o 
  -1  10  22       15.25       -0.61     20.58 o 
   0  10  22        0.44      -11.55     20.07 o 
   1  10  22       14.65       13.18     21.03 o 
   2  10  22       43.46       63.38     36.10 o 
   3  10  22       41.52       52.31     24.40 o 
   4  10  22      132.06      125.00     31.03 o 
  -4  11  22       92.27       94.22     30.33 o 
  -3  11  22       32.32       -8.39     23.15 o 
  -2  11  22      122.85      137.12     31.34 o 
  -1  11  22       59.40       69.48     33.29 o 
   0  11  22        1.04       12.55     22.72 o 
   1  11  22       61.80      100.66     28.42 o 
   2  11  22      124.42      108.57     29.12 o 
   3  11  22       30.69       12.91     31.12 o 
   4  11  22       94.66       79.02     31.14 o 
  -3  12  22      276.86      231.99     37.62 o 
  -2  12  22       17.10       -5.72     33.89 o 
  -1  12  22       33.94       55.67     29.12 o 
   0  12  22      132.85      135.84     31.84 o 
   1  12  22       35.13       59.90     35.37 o 
   2  12  22       16.44       35.68     25.84 o 
   3  12  22      279.51      401.76     46.55 o 
  -2  13  22      337.03      355.04     45.17 o 
  -1  13  22        2.50      -12.43     22.22 o 
   0  13  22       25.85       75.22     27.90 o 
   1  13  22        2.11       17.72     24.73 o 
   2  13  22      341.35      411.82     49.02 o 
   1   0  23       30.11       69.43     15.59 o 
   2   0  23      105.13       80.57     14.50 o 
   3   0  23      536.27      530.84     43.59 o 
   4   0  23      428.14      598.33     48.62 o 
   5   0  23       92.45       92.09     26.05 o 
   6   0  23       81.23       97.32     30.25 o 
  -6   1  23        1.67        0.97     44.34 o 
  -5   1  23       76.99       40.95     24.96 o 
  -4   1  23      284.78      350.48     38.63 o 
  -3   1  23      223.47      289.12     34.45 o 
  -2   1  23       16.99        4.70     27.76 o 
  -1   1  23      331.86      364.19     31.62 o 
   0   1  23        2.06       35.20     12.15 o 
   1   1  23      328.82      424.88     28.65 o 
   2   1  23       18.84       -1.29     12.21 o 
   3   1  23      225.59      274.26     22.05 o 
   4   1  23      290.51      292.28     68.05 o 
   5   1  23       78.00       37.92     23.45 o 
   6   1  23        2.05       26.84     26.02 o 
  -6   2  23      102.21      147.33     33.50 o 
  -5   2  23      135.02       95.83     39.14 o 
  -4   2  23      114.10      161.32     30.02 o 
  -3   2  23       19.44       21.37     20.83 o 
  -2   2  23       98.36       82.17     22.59 o 
  -1   2  23      101.84       77.46     16.73 o 
   0   2  23      150.28      128.76     23.31 o 
   1   2  23       93.90       85.48     16.26 o 
   2   2  23       94.65       87.36     15.95 o 
   3   2  23       19.61       16.00     13.68 o 
   4   2  23      114.01      139.43     25.61 o 
   5   2  23      139.12      157.50     31.69 o 
   6   2  23      103.47      165.69     33.46 o 
  -6   3  23        4.76       11.67     38.03 o 
  -5   3  23       29.49       31.30     38.83 o 
  -4   3  23       68.98       46.72     23.75 o 
  -3   3  23       31.44       43.48     50.67 o 
  -2   3  23        1.87       10.12     19.26 o 
  -1   3  23       28.47       50.75     27.78 o 
   0   3  23        6.37       30.50     14.90 o 
   1   3  23       29.98       57.81     16.50 o 
   2   3  23        2.13      -11.52     11.52 o 
   3   3  23       34.54       44.52     14.70 o 
   4   3  23       65.84       62.28     16.11 o 
   5   3  23       33.06       -6.20     18.78 o 
   6   3  23        4.30       46.76     28.57 o 
  -6   4  23      141.90      134.01     33.35 o 
  -5   4  23       26.43        7.92     27.39 o 
  -4   4  23       67.64       47.62     24.49 o 
  -3   4  23      315.05      315.26     52.07 o 
  -2   4  23       58.78       88.44     23.39 o 
  -1   4  23        9.59       -0.77     18.07 o 
   0   4  23       51.39       53.02     39.51 o 
   1   4  23       10.21       16.28     14.79 o 
   2   4  23       61.95       85.00     17.95 o 
   3   4  23      318.44      295.60     27.62 o 
   4   4  23       68.79       48.21     16.21 o 
   5   4  23       27.79       -0.03     18.46 o 
   6   4  23      146.83      196.95     29.07 o 
  -6   5  23       83.13      127.08     35.33 o 
  -5   5  23      116.37      119.00     30.91 o 
  -4   5  23      111.17      124.03     29.22 o 
  -3   5  23      213.38      241.31     34.08 o 
  -2   5  23      209.05      214.47     62.00 o 
  -1   5  23       67.96       64.14     21.85 o 
   0   5  23        0.57       -6.50     20.07 o 
   1   5  23       65.03       72.47     22.14 o 
   2   5  23      205.01      213.69     24.42 o 
   3   5  23      207.21      202.94     26.31 o 
   4   5  23      115.42      135.63     25.11 o 
   5   5  23      121.20      142.50     25.50 o 
   6   5  23       84.75       93.58     25.48 o 
  -5   6  23       77.56       77.74     29.57 o 
  -4   6  23       34.63       17.85     24.80 o 
  -3   6  23      285.16      350.14     39.98 o 
  -2   6  23       55.31       82.65     24.79 o 
  -1   6  23      169.66      171.24     49.89 o 
   0   6  23        1.34        0.54     22.06 o 
   1   6  23      168.33      208.89     35.01 o 
   2   6  23       58.54       56.60     18.02 o 
   3   6  23      287.61      325.99     29.79 o 
   4   6  23       34.05       59.02     20.05 o 
   5   6  23       78.61       71.23     23.08 o 
  -5   7  23       93.92      138.61     33.03 o 
  -4   7  23       18.17       -1.85     27.02 o 
  -3   7  23        8.29       44.39     23.15 o 
  -2   7  23       27.08       24.33     20.42 o 
  -1   7  23       98.08       79.77     23.53 o 
   0   7  23       41.26       15.77     20.32 o 
   1   7  23       97.68       77.03     23.99 o 
   2   7  23       31.69       39.27     18.47 o 
   3   7  23        8.87       11.46     25.95 o 
   4   7  23       15.96       26.97     20.09 o 
   5   7  23       96.17      119.51     25.44 o 
  -5   8  23        9.83      -17.28     26.48 o 
  -4   8  23      100.23      124.96     32.35 o 
  -3   8  23        5.09       48.40     24.83 o 
  -2   8  23       24.94       19.27     21.97 o 
  -1   8  23       20.23        4.84     20.72 o 
   0   8  23      113.43       97.88     57.36 o 
   1   8  23       20.15       20.35     21.86 o 
   2   8  23       24.47       57.92     24.46 o 
   3   8  23        5.31       11.39     18.54 o 
   4   8  23      102.86      125.11     55.19 o 
   5   8  23        9.69       12.12     25.85 o 
  -4   9  23       95.29       89.17     32.11 o 
  -3   9  23       99.18       98.45     29.30 o 
  -2   9  23       56.19       60.07     25.46 o 
  -1   9  23      256.36      317.57     39.18 o 
   0   9  23        3.54      -18.74     18.74 o 
   1   9  23      259.52      355.40     40.44 o 
   2   9  23       56.19       54.30     25.13 o 
   3   9  23       95.78      121.38     29.79 o 
   4   9  23      100.29      122.00     30.71 o 
  -4  10  23       81.31      102.45     32.27 o 
  -3  10  23      139.28      193.75     48.98 o 
  -2  10  23      218.03      234.63     36.79 o 
  -1  10  23      269.96      254.04     48.24 o 
   0  10  23        5.83        8.04     23.78 o 
   1  10  23      269.89      304.69     39.41 o 
   2  10  23      216.94      189.33     34.64 o 
   3  10  23      142.57      207.47     34.96 o 
   4  10  23       84.13      153.86     33.84 o 
  -3  11  23       37.05       21.17     26.88 o 
  -2  11  23      158.99      167.67     33.39 o 
  -1  11  23        3.32       28.39     32.77 o 
   0  11  23        7.15       -1.83     23.14 o 
   1  11  23        3.92       21.37     25.13 o 
   2  11  23      155.99      126.53     33.15 o 
   3  11  23       38.52       33.89     50.06 o 
  -2  12  23       97.96      109.70     32.75 o 
  -1  12  23       50.19      134.21     74.66 o 
   0  12  23       36.58        4.08     34.20 o 
   1  12  23       50.59       26.47     25.02 o 
   2  12  23      100.14      128.49     43.17 o 
   0   0  24      266.06      336.28     33.78 o 
   1   0  24       36.72       32.52     13.79 o 
   2   0  24       25.84       36.85     17.66 o 
   3   0  24       13.53       12.82     19.77 o 
   4   0  24       62.98       70.09     39.40 o 
   5   0  24      117.47      133.54     32.03 o 
   6   0  24      108.28      134.84     34.81 o 
  -6   1  24       35.27       62.85     42.17 o 
  -5   1  24       26.90       18.01     25.26 o 
  -4   1  24       57.64       42.48     23.92 o 
  -3   1  24      215.92      216.18     32.91 o 
  -2   1  24       49.88       91.31     24.38 o 
  -1   1  24      198.49      176.70     22.67 o 
   0   1  24      489.22      582.35     35.29 o 
   1   1  24      210.92      193.16     19.75 o 
   2   1  24       48.26       81.72     16.24 o 
   3   1  24      215.54      188.24     31.02 o 
   4   1  24       60.02       58.55     24.83 o 
   5   1  24       26.53      -12.30     21.54 o 
   6   1  24       35.16      -23.58     35.02 o 
  -5   2  24       93.36      109.91     66.51 o 
  -4   2  24       18.01       -3.25     21.77 o 
  -3   2  24      279.73      329.88     39.34 o 
  -2   2  24      414.40      409.38     40.29 o 
  -1   2  24       13.02       23.81     22.60 o 
   0   2  24       18.84        4.30     14.17 o 
   1   2  24       12.79       30.40     15.56 o 
   2   2  24      418.25      385.21     26.29 o 
   3   2  24      277.66      324.10     25.71 o 
   4   2  24       18.34       -2.97     22.02 o 
   5   2  24       96.27      158.73     32.73 o 
  -5   3  24      201.28      196.99     36.21 o 
  -4   3  24       53.98      109.20     27.57 o 
  -3   3  24      458.94      447.53     44.43 o 
  -2   3  24        5.35       27.29     25.20 o 
  -1   3  24      112.13      146.09     42.41 o 
   0   3  24      110.93       85.81     19.04 o 
   1   3  24      112.62       83.37     18.60 o 
   2   3  24        5.82       26.66     15.59 o 
   3   3  24      452.49      435.28     33.27 o 
   4   3  24       53.69       19.55     18.32 o 
   5   3  24      202.53      241.68     36.84 o 
  -5   4  24        5.86      -11.60     24.04 o 
  -4   4  24      116.09      162.98     31.43 o 
  -3   4  24      117.17      156.23     30.33 o 
  -2   4  24       52.23       88.73     32.79 o 
  -1   4  24      345.47      328.71     37.52 o 
   0   4  24       16.30       28.46     21.21 o 
   1   4  24      342.03      379.83     30.18 o 
   2   4  24       54.17       91.84     20.34 o 
   3   4  24      116.10      142.91     22.97 o 
   4   4  24      111.21      149.53     24.92 o 
   5   4  24        4.33       -2.48     20.33 o 
  -5   5  24       11.95      -12.16     28.76 o 
  -4   5  24       99.31       63.61     27.01 o 
  -3   5  24        5.73       19.75     21.53 o 
  -2   5  24      338.84      367.97     40.98 o 
  -1   5  24      129.08      143.60     28.34 o 
   0   5  24       13.03        9.75     19.26 o 
   1   5  24      123.51      103.32     20.65 o 
   2   5  24      335.12      438.51     33.14 o 
   3   5  24        4.62       -7.95     16.65 o 
   4   5  24       96.81      111.96     22.02 o 
   5   5  24       11.87       16.65     25.46 o 
  -5   6  24      105.88      160.31     48.13 o 
  -4   6  24       56.85        7.60     22.61 o 
  -3   6  24      129.41       96.03     58.10 o 
  -2   6  24      250.56      247.87     35.28 o 
  -1   6  24      110.05       98.14     25.90 o 
   0   6  24       24.08       15.33     20.71 o 
   1   6  24      108.83       83.59     25.36 o 
   2   6  24      253.85      288.19     28.82 o 
   3   6  24      123.96      102.26     21.82 o 
   4   6  24       56.86       62.55     22.93 o 
   5   6  24      105.64      146.28     34.74 o 
  -4   7  24      143.75      166.03     33.86 o 
  -3   7  24      130.63      120.02     56.26 o 
  -2   7  24      275.82      274.34     64.58 o 
  -1   7  24       36.45       26.45     29.47 o 
   0   7  24        0.97        3.46     20.27 o 
   1   7  24       37.77       34.97     22.13 o 
   2   7  24      274.24      278.66     36.88 o 
   3   7  24      128.58      153.43     39.29 o 
   4   7  24      141.22      159.49     27.27 o 
  -4   8  24      433.64      514.01     51.47 o 
  -3   8  24       47.26       91.33     44.49 o 
  -2   8  24       48.12       79.33     27.98 o 
  -1   8  24       38.04       88.92     45.10 o 
   0   8  24       51.31       20.64     33.81 o 
   1   8  24       38.59       68.23     39.38 o 
   2   8  24       45.76       41.20     25.67 o 
   3   8  24       44.87       40.62     21.64 o 
   4   8  24      438.62      442.55     42.60 o 
  -3   9  24      122.58       87.06     52.94 o 
  -2   9  24       35.10       73.15     28.78 o 
  -1   9  24       25.88       58.15     41.20 o 
   0   9  24      245.59      261.59     37.89 o 
   1   9  24       26.53       21.71     30.73 o 
   2   9  24       35.59       56.10     25.98 o 
   3   9  24      124.40       87.61     29.18 o 
  -3  10  24      144.72      184.19     79.45 o 
  -2  10  24       27.34       29.21     47.35 o 
  -1  10  24       39.12       76.55     29.56 o 
   0  10  24        0.78       -3.50     24.21 o 
   1  10  24       39.46       83.86     36.30 o 
   2  10  24       30.50       33.39     26.33 o 
   3  10  24      149.37      173.63     50.02 o 
  -1  11  24        4.16       37.86     24.92 o 
   0  11  24      136.53      117.86     31.58 o 
   1  11  24        4.14       23.44     28.46 o 
   1   0  25       68.12       70.48     18.67 o 
   2   0  25      108.38      184.36     30.60 o 
   3   0  25      107.64       35.53     36.75 o 
   4   0  25      436.53      414.27     59.64 o 
   5   0  25        3.46       26.88     28.71 o 
  -5   1  25       23.12       36.16     27.88 o 
  -4   1  25       13.01       29.68     24.31 o 
  -3   1  25       34.79        5.13     31.51 o 
  -2   1  25      115.57      121.61     27.00 o 
  -1   1  25      222.78      275.38     27.61 o 
   0   1  25       35.76       34.40     18.60 o 
   1   1  25      224.01      294.88     28.13 o 
   2   1  25      112.01      113.73     21.42 o 
   3   1  25       37.31       55.02     33.26 o 
   4   1  25       11.21       18.56     23.46 o 
   5   1  25       20.84        6.85     25.90 o 
  -5   2  25       96.52      120.23     32.91 o 
  -4   2  25      198.41      281.98     39.30 o 
  -3   2  25      103.71      127.89     30.62 o 
  -2   2  25      162.03      243.43     58.92 o 
  -1   2  25      186.28      242.71     32.19 o 
   0   2  25       27.09       54.81     29.93 o 
   1   2  25      184.36      188.88     25.00 o 
   2   2  25      160.12      213.45     25.88 o 
   3   2  25      100.46      102.18     27.89 o 
   4   2  25      199.21      279.10     38.32 o 
   5   2  25       95.65      120.91     30.91 o 
  -5   3  25       15.58       17.81     27.28 o 
  -4   3  25       22.11       59.03     27.28 o 
  -3   3  25      115.05      126.46     29.06 o 
  -2   3  25      357.97      351.30     40.30 o 
  -1   3  25      373.27      364.81     39.69 o 
   0   3  25      185.75      220.74     25.84 o 
   1   3  25      370.85      369.83     42.28 o 
   2   3  25      359.26      368.90     32.00 o 
   3   3  25      114.16      152.90     24.14 o 
   4   3  25       21.29       -4.77     33.46 o 
   5   3  25       14.50      -17.62     25.74 o 
  -4   4  25       45.59       57.36     28.95 o 
  -3   4  25       60.44       89.15     33.39 o 
  -2   4  25       83.96       72.05     26.24 o 
  -1   4  25       96.34      109.13     27.74 o 
   0   4  25      172.15      209.02     31.85 o 
   1   4  25      100.24      158.88     23.12 o 
   2   4  25       82.87       82.42     21.33 o 
   3   4  25       59.05       94.63     28.94 o 
   4   4  25       45.53       77.58     27.06 o 
  -4   5  25       47.13       15.04     26.27 o 
  -3   5  25       98.12       90.05     39.38 o 
  -2   5  25        6.28       22.63     22.22 o 
  -1   5  25      116.06      120.26     49.84 o 
   0   5  25       44.15       24.13     23.15 o 
   1   5  25      114.28       66.98     29.82 o 
   2   5  25        7.13       16.23     18.13 o 
   3   5  25       98.86      147.21     24.52 o 
   4   5  25       47.20       33.42     21.66 o 
  -4   6  25       60.52       17.32     36.00 o 
  -3   6  25        4.42        4.74     24.08 o 
  -2   6  25       50.83       27.21     32.59 o 
  -1   6  25       88.29       63.31     35.04 o 
   0   6  25        0.02        9.08     22.40 o 
   1   6  25       86.19      108.67     28.04 o 
   2   6  25       48.73       52.66     20.09 o 
   3   6  25        3.90       11.28     19.30 o 
   4   6  25       62.79       99.24     24.86 o 
  -3   7  25       27.65       47.52     28.18 o 
  -2   7  25       84.09      125.64     29.93 o 
  -1   7  25      192.11      255.77     76.04 o 
   0   7  25      289.69      325.56     53.07 o 
   1   7  25      192.20      241.68     36.10 o 
   2   7  25       82.70       71.33     27.95 o 
   3   7  25       27.30       28.34     21.35 o 
  -3   8  25        0.38      -14.02     28.41 o 
  -2   8  25       21.67       35.56     46.48 o 
  -1   8  25      347.81      322.65     83.11 o 
   0   8  25      300.25      232.20     37.05 o 
   1   8  25      341.32      320.83     78.17 o 
   2   8  25       21.16       44.67     27.85 o 
   3   8  25        0.43      -19.02     25.95 o 
  -2   9  25      121.38      151.89     39.09 o 
  -1   9  25      179.50      205.03     35.34 o 
   0   9  25      370.12      397.73     98.91 o 
   1   9  25      177.17      203.03     36.21 o 
   2   9  25      119.25      192.51     37.20 o 
  -1  10  25       42.66       77.36     31.52 o 
   0  10  25        0.99       36.40     27.63 o 
   1  10  25       41.59       -4.96     26.23 o 
   0   0  26     1876.39     2307.20    144.24 o 
   1   0  26      237.81      309.74     35.58 o 
   2   0  26       53.01       35.56     24.19 o 
   3   0  26       59.02       29.55     25.16 o 
   4   0  26       23.72        0.38     25.32 o 
  -4   1  26       38.40       19.26     27.91 o 
  -3   1  26       78.50       71.14     56.58 o 
  -2   1  26      308.48      381.72     54.44 o 
  -1   1  26      240.06      308.68     37.51 o 
   0   1  26        0.74        1.37     18.00 o 
   1   1  26      237.09      245.05     34.66 o 
   2   1  26      302.97      359.60     57.04 o 
   3   1  26       80.03      128.78     38.83 o 
   4   1  26       39.91       45.49     27.70 o 
  -4   2  26       99.12       84.30     41.78 o 
  -3   2  26      161.30      121.88     29.85 o 
  -2   2  26       59.08       83.63     27.96 o 
  -1   2  26      149.47      101.59     42.21 o 
   0   2  26      163.03      242.53     39.95 o 
   1   2  26      151.40      118.90     22.03 o 
   2   2  26       60.13       66.81     25.61 o 
   3   2  26      163.50      270.15     51.75 o 
   4   2  26       99.88      148.21     33.96 o 
  -4   3  26       97.60      137.97     33.31 o 
  -3   3  26      129.64      176.09     34.50 o 
  -2   3  26       81.78      110.14     29.66 o 
  -1   3  26      167.57      148.62     37.19 o 
   0   3  26       30.97       36.73     23.76 o 
   1   3  26      162.54      195.37     28.38 o 
   2   3  26       81.95      119.46     24.10 o 
   3   3  26      131.11      191.22     49.11 o 
   4   3  26       97.18      169.64     46.25 o 
  -4   4  26       28.25       41.82     42.04 o 
  -3   4  26      194.09      278.86     40.36 o 
  -2   4  26      108.28      101.78     27.56 o 
  -1   4  26       13.50       42.11     25.11 o 
   0   4  26      221.72      262.43     42.17 o 
   1   4  26       12.38       -3.93     47.05 o 
   2   4  26      106.72      103.96     22.64 o 
   3   4  26      191.14      224.65     30.39 o 
   4   4  26       27.81       66.44     28.84 o 
  -3   5  26        4.22      -23.38     23.38 o 
  -2   5  26       24.89       17.53     26.94 o 
  -1   5  26      282.79      268.38     37.45 o 
   0   5  26      201.93      229.55     35.50 o 
   1   5  26      281.18      263.39     36.68 o 
   2   5  26       23.65       75.47     27.61 o 
   3   5  26        4.03      -19.03     19.03 o 
  -3   6  26       69.63       74.28     30.27 o 
  -2   6  26      158.82      212.22     44.95 o 
  -1   6  26        5.41        2.11     21.62 o 
   0   6  26       99.11       99.75     32.33 o 
   1   6  26        4.59        2.99     23.51 o 
   2   6  26      158.77      179.62     33.86 o 
   3   6  26       66.55       84.83     24.33 o 
  -2   7  26      190.81      297.67     43.43 o 
  -1   7  26       10.11       18.65     47.35 o 
   0   7  26       18.48       20.29     25.30 o 
   1   7  26        9.72        0.93     23.76 o 
   2   7  26      191.19      287.12     46.20 o 
  -1   8  26       81.95       77.47     35.11 o 
   0   8  26       13.01       18.11     25.00 o 
   1   8  26       84.60      116.86     32.07 o 
   1   0  27       27.66       -5.11     33.33 o 
   2   0  27       13.66       20.48     25.12 o 
   3   0  27       28.00       48.15     26.45 o 
  -3   1  27      117.15      115.33     57.28 o 
  -2   1  27       46.76       96.27     29.91 o 
  -1   1  27        9.80       16.69     24.63 o 
   0   1  27        0.78        7.02     23.57 o 
   1   1  27        8.62       19.88     23.22 o 
   2   1  27       45.37       32.90     37.66 o 
   3   1  27      117.55      187.71     49.37 o 
  -3   2  27       34.91       20.46     27.89 o 
  -2   2  27       21.37       12.09     38.53 o 
  -1   2  27      116.65      156.01     31.42 o 
   0   2  27       12.80       39.25     25.96 o 
   1   2  27      116.07      152.00     30.83 o 
   2   2  27       23.27       79.79     41.48 o 
   3   2  27       33.82       59.29     43.64 o 
  -3   3  27       11.11       55.75     28.16 o 
  -2   3  27      143.31      213.19     38.18 o 
  -1   3  27       12.30        0.43     23.98 o 
   0   3  27       99.94      120.17     30.46 o 
   1   3  27       12.16       18.29     19.51 o 
   2   3  27      138.08      182.54     26.98 o 
   3   3  27       11.48       59.20     41.39 o 
  -3   4  27      436.94      461.33     72.03 o 
  -2   4  27        1.78       -8.18     24.35 o 
  -1   4  27       86.62      105.26     29.86 o 
   0   4  27        0.83       25.49     25.95 o 
   1   4  27       85.86      116.20     29.37 o 
   2   4  27        1.89        9.18     21.55 o 
   3   4  27      434.58      496.30     68.26 o 
  -2   5  27      247.75      277.04     85.34 o 
  -1   5  27      185.87      225.45     36.93 o 
   0   5  27       69.75      133.23     44.56 o 
   1   5  27      190.52      171.07     33.02 o 
   2   5  27      249.08      307.70     66.31 o 
  -1   6  27        7.43        8.57     26.37 o 
   0   6  27        0.89       11.71     27.24 o 
   1   6  27        7.14       36.85     36.47 o 
   0   7  27       15.28       13.91     37.75 o 
   0   0  28      232.56      333.56     59.20 o 
   1   0  28       34.42       35.37     39.66 o 
   2   0  28       22.66       29.34     39.18 o 
  -2   1  28       33.63       65.25     29.00 o 
  -1   1  28       94.61       87.98     46.03 o 
   0   1  28       26.42      -12.09     35.19 o 
   1   1  28       89.99      115.85     46.85 o 
   2   1  28       34.50       56.13     40.96 o 
  -2   2  28      237.32      229.88     54.78 o 
  -1   2  28       50.97       85.68     54.09 o 
   0   2  28        0.03        9.75     35.89 o 
   1   2  28       50.28       33.54     28.20 o 
   2   2  28      234.89      285.49     59.68 o 
  -1   3  28      148.49      194.95    117.89 o 
   0   3  28       11.27       56.04     28.65 o 
   1   3  28      151.78      122.96     33.16 o 
   0   4  28       15.54      -25.59     25.59 o 
                                                 
